# Supplementary material for: Characterization of cocoa production, income diversification and shade tree management along a climate gradient in Ghana
Source: PLoS One. 2018 Apr 16;13(4):e0195777. doi: 10.1371/journal.pone.0195777 (PMC5902014; doi:10.1371/journal.pone.0195777)
Supplement: S1 Table — (XLSX) [file pone.0195777.s001.xlsx]

## Sheet: Farmer interview _Mature farms
Region	farmerID	Gender	Farmer age	hh size	number mature cocoa farms	mature farm size/ha	average cocoa farm age/	2012 13 yeild kg/ha	Number of non cocoa farms	prop trees SPU	prop trees farmer select	prev land use mat frm	bags fert applied	bags orgfert applied	bags inorgfert applied	ltrs insecticide applied	sachets fungicide applied	received training	prop cocoa income	prop income noncocoa crops	prop income livestock	prop income off farm activ	buy proportion of food	neg effect drought_Yield decline due to lack of water	neg effect drought_Yield decline due to more pests	neg effect drought_Yield decline due to more diseases	neg effect drought_Wild fires destroying farms	neg effect drought_Quality (pod and bean size)	neg effect drought_Other(s)
Dry	AFR01	F	72	8	1	2.8	15	116.071	2	7	3	2	-	0	0	4	25	2	6	4	0	0	1	0	0	0	0	0	1
Dry	AFR02	F	69	3	1	0.8	12	243.75	4	10	0	2	-	0	0	6	20	2	3	7	0	0	1	0	0	0	0	0	1
Dry	AFR03	M	70	14	1	0.8	8	243.75	3	4	6	99	-	0	0	6	8	2	7	2	0	1	1	1	1	0	1	1	0
Dry	AFR04	M	66	5	1	2.4	9	541.667	1	10	0	4	-	0	0	2	0	2	8	2	0	0	1	-	-	-	-	-	-
Dry	AFR05	M	56	7	1	1.2	40	216.667	2	10	0	1	-	0	0	2	88	2	5	4	0	1	1	1	0	0	1	1	0
Dry	AFR06	M	58	10	1	1.6	10	203.125	5	10	0	1	-	0	0	6	24	1	5	3	0	2	1	1	0	0	1	0	0
Dry	AFR07	F	72	25	1	0.6	7	108.333	0	6	4	99	-	0	0	1	12	2	4	2	0	4	4	1	0	0	1	1	0
Dry	AFR08	F	68	14	1	0.4	15	325	1	10	0	2	-	0	0	2	6	2	4	5	0	1	1	0	0	0	1	0	0
Dry	AFR09	F	73	8	1	1.6	6	650	0	0	10	99	-	0	3	5	120	2	7	1	0	2	7	-	-	-	-	-	-
Dry	AFR10	M	42	6	1	1.4	20	232.143	0	0	10	4	-	0	0	1	0	2	8	2	0	0	1	-	-	-	-	-	-
Dry	AFR11	M	69	4	1	0.6	50	270.833	0	7	3	4	-	0	0	2	0	2	10	0	0	0	3	-	-	-	-	-	-
Dry	AFR12	M	50	8	1	1.2	20	270.833	3	3	7	4	60	-	-	4	0	1	4	6	0	0	1	1	1	0	0	1	0
Dry	AFR13	F	70	10	2	4	40	113.75	0	5	5	2	0	-	-	6	100	2	8	2	0	0	4	-	-	-	-	-	-
Dry	AFR14	M	58	6	1	16	31	223.438	1	7	3	4	0	-	-	10	0	1	8	2	0	0	2	1	0	0	0	0	0
Dry	AFR15	M	46	6	1	1.2	42	81.25	1	7	3	2	0	-	-	4	0	2	1	9	0	0	1	0	0	0	0	0	1
Dry	AFR16	M	34	6	1	1	10	975	3	10	0	2	0	-	-	72	200	2	8	2	0	0	2	-	-	-	-	-	-
Dry	AFR17	F	70	6	1	2.4	9	13.5417	1	10	0	2	0	-	-	3	0	2	1	1	0	8	1	0	0	0	0	0	1
Dry	AFR18	F	100	9	1	1.2	15	162.5	2	10	0	3	0	-	-	1	20	2	6	2	0	2	1	-	-	-	-	-	-
Dry	AFR19	M	95	6	1	1.6	10	609.375	1	10	0	2	0	-	-	3	90	2	1	1	0	8	2	-	-	-	-	-	-
Dry	AFR20	M	45	6	1	1	30	97.5	2	10	0	3	0	-	-	2	15	2	1	5	0	4	3	1	0	0	0	1	0
Dry	AFR21	F	100	11	1	2.4	9	216.667	0	0	10	3	0	-	-	0	0	2	4	2	0	4	1	-	-	-	-	-	-
Dry	AFR22	M	84	42	1	1.6	30	284.375	3	6	4	4	0	-	-	3	4	1	4	5	0	1	1	-	-	-	-	-	-
Dry	AFR23	F	45	11	1	0.8	40	325	3	0	10	2	0	-	-	3	20	1	1	6	0	3	2	-	-	-	-	-	-
Dry	AFR24	M	70	6	1	1.2	15	162.5	3	10	0	3	0	-	-	8	0	1	4	6	0	0	8	0	0	1	0	0	1
Dry	AFR25	M	85	4	0	0.8	9	81.25	1	10	0	2	0	-	-	8	144	2	1	1	0	8	2	-	-	-	-	-	-
Dry	AFR26	M	64	16	2	2.4	15	162.5	1	8	2	2	0	-	-	12	180	1	8	2	0	0	1	0	0	0	0	0	1
Dry	AFR27	F	73	40	1	1.2	12	325	0	8	2	1	0	-	-	8	18	2	8	1	1	0	1	-	-	-	-	-	-
Dry	AFR28	F	59	8	2	2	8	48.75	3	6	4	3	0	-	-	3	15	2	7	3	0	0	1	1	0	0	0	0	0
Dry	AFR29	F	50	23	1	2.4	8	297.917	3	3	7	3	0	-	-	6	50	1	7	2	1	0	1	-	-	-	-	-	-
Dry	AFR30	M	75	13	1	1.6	25	121.875	1	10	0	3	0	-	-	0.5	0	2	8	2	0	0	1	1	0	0	1	0	0
Dry	AFR31	F	50	10	1	1.2	8	216.667	3	10	0	1	0	-	-	3	100	1	6	2	1	1	1	1	1	0	1	0	0
Dry	AFR32	M	64	20	1	2	14	520	3	6	4	99	0	-	-	12	160	2	6	3	1	0	1	1	1	0	0	1	0
Dry	AFR33	F	80	8	1	1.2	12	108.333	0	10	0	4	0	-	-	3	20	1	5	0	0	5	5	1	0	0	0	0	0
Dry	AFR34	F	62	10	1	4	5	97.5	2	10	0	3	0	-	-	10	0	1	2	2	0	6	6	1	1	0	1	1	1
Dry	AFR35	M	61	4	1	0.8	10	650	2	10	0	1	0	-	-	2	12	2	9	1	0	0	6	-	-	-	-	-	-
Dry	AFR36	M	39	2	1	0.6	10	108.333	0	3	7	2	0	-	-	3	15	1	1	2	0	7	3	-	-	-	-	-	-
Dry	AFR37	F	37	8	1	0.4	14	812.5	3	10	0	3	0	-	-	3	200	2	2	4	1	3	1	-	-	-	-	-	-
Dry	AFR38	F	100	-	1	1.6	10	162.5	0	10	0	99	0	-	-	4	36	1	10	0	0	0	2	-	-	-	-	-	-
Dry	AFR39	F	100	5	1	0.8	30	325	2	0	10	4	0	-	-	3	0	2	10	0	0	0	10	1	0	0	0	0	0
Dry	AFR40	M	67	11	1	1.2	12	325	2	8	2	99	0	-	-	4	24	2	8	2	0	0	1	1	1	0	0	0	1
Dry	AFR41	F	70	12	1	2	14	487.5	3	7	3	3	0	-	-	4	200	1	9	1	0	0	2	-	-	-	-	-	-
Dry	AFR42	M	42	4	1	0.4	20	162.5	2	10	0	3	0	-	-	1	50	2	1	9	0	0	3	1	0	0	1	0	0
Dry	AFR43	M	53	9	1	1.6	8	203.125	2	10	0	1	0	-	-	4	8	1	8	2	0	0	2	-	-	-	-	-	-
Dry	AFR44	M	51	23	1	0.8	6	81.25	3	10	0	3	0	-	-	2	15	1	2	8	0	0	2	-	-	-	-	-	-
Dry	AFR45	M	70	23	1	0.8	3	162.5	6	10	0	99	0	-	-	0	6	2	3	7	0	0	1	-	-	-	-	-	-
Dry	AFR46	F	60	6	1	0.6	20	325	1	10	0	4	0	-	-	2	0	2	1	0	0	9	3	0	0	0	1	1	0
Dry	AFR47	F	33	5	1	1.2	25	325	2	10	0	98	0	-	-	1	10	1	4	4	1	1	2	1	0	0	0	1	0
Dry	AFR48	M	32	9	1	0.4	15	975	1	0	10	4	0	-	-	3	100	1	8	2	0	2	3	1	0	0	1	1	0
Dry	AFR49	F	75	17	1	2	30	1300	1	3	7	1	0	-	-	4	25	2	8	1	0	1	0	-	-	-	-	-	-
Dry	AFR50	F	59	9	1	2	4	32.5	1	10	0	3	0	-	-	9	0	2	5	1	0	4	0	1	1	1	1	1	0
Wet	AS01	F	50	3	1	0.8	24	812.5	0	10	0	4	-	0	0	5	0	2	7	3	0	0	1	-	-	-	-	-	-
Wet	AS02	M	59	14	2	4.8	10	975	1	7	3	4	-	0	0	13.5	150	2	10	0	0	0	1	-	-	-	-	-	-
Wet	AS03	M	67	8	1	0.8	8	731.25	0	0	10	2	-	0	0	3	10	2	10	0	0	0	1	-	-	-	-	-	-
Wet	AS04	M	42	8	5	6.4	14	253.906	1	10	0	2	-	0	0	10	41	2	8	2	0	0	1	-	-	-	-	-	-
Wet	AS05	F	25	7	1	0.5	10	2340	0	0	10	3	-	0	5	4	20	2	8	2	0	0	1	-	-	-	-	-	-
Wet	AS06	M	54	13	3	8	10	544.375	1	7	3	2	-	0	0	9	40	2	8	2	0	0	1	-	-	-	-	-	-
Wet	AS07	F	43	5	1	0.3	10	1083.33	0	0	10	4	-	0	0	99	99	2	4	0	0	6	1	-	-	-	-	-	-
Wet	AS08	M	52	7	3	3	8	866.667	0	5	5	2	-	0	0	14	90	2	8	1	0	1	1	-	-	-	-	-	-
Wet	AS09	M	35	6	2	2	11	812.5	0	10	0	2	-	0	3	2.5	0	2	9	0	0	1	9	-	-	-	-	-	-
Wet	AS10	F	27	6	2	2.8	17	742.857	0	0	10	2	-	20	0	5	20	2	8	2	0	0	1	-	-	-	-	-	-
Wet	AS11	M	39	10	2	2.4	15	325	1	3	7	4	-	0	5	12	50	2	7	2	0.5	0.5	1	-	-	-	-	-	-
Wet	AS12	F	47	8	1	0.6	16	758.333	0	0	10	3	-	5	0	2	48	1	6	0	0	4	1	-	-	-	-	-	-
Wet	AS13	M	41	2	2	3.2	12	650	0	4	6	3	-	12	0	24	40	1	8	2	0	0	2	-	-	-	-	-	-
Wet	AS14	F	53	13	2	2.4	15	406.25	0	0	10	2	-	0	0	6	39	1	6	3	1	0	2	-	-	-	-	-	-
Wet	AS15	M	37	2	1	0.6	14	1408.33	1	10	0	2	-	0	0	5	0	2	9	1	0	0	1	-	-	-	-	-	-
Wet	AS16	F	71	16	1	0.8	16	1218.75	1	10	0	1	-	0	3	3	4	2	7	1	0.5	1.5	1	-	-	-	-	-	-
Wet	AS17	M	45	9	2	2.8	11	928.571	0	0	10	2	-	6	0	12	45	1	9	1	0	0	5	-	-	-	-	-	-
Wet	AS18	M	47	5	4	3	20	1321.67	1	0	10	2	-	27	0	9	70	2	9	1	0	0	2	1	0	0	0	0	0
Wet	AS19	F	55	5	1	0.8	10	2437.5	3	0	10	3	-	0	3	3	6	2	9	1	0	0	2	-	-	-	-	-	-
Wet	AS20	M	45	6	3	2.4	10	812.5	1	0	10	3	-	8	0	24	8	2	7	0	0	3	1	-	-	-	-	-	-
Wet	AS21	M	42	11	1	2.8	13	557.143	0	0	10	99	-	6	0	2	20	2	10	0	0	0	1	0	0	0	0	0	1
Wet	AS22	F	45	6	1	1.2	8	325	1	8	2	2	-	0	3	1	5	2	6	2	0	2	1	-	-	-	-	-	-
Wet	AS23	M	31	6	2	1.6	5	406.25	0	0	10	2	-	8	0	6	0	2	9	0	0	0	8	-	-	-	-	-	-
Wet	AS24	M	25	1	1	1	12	260	1	0	10	2	-	0	0	4	0	2	10	0	0	0	1	-	-	-	-	-	-
Wet	AS25	M	52	13	1	1.2	12	379.167	1	10	0	99	-	0	6	3	19	2	8	2	0	0	1	-	-	-	-	-	-
Wet	AS26	M	39	8	2	1.8	30	1444.44	0	0	10	2	-	9	0	8	60	2	6	4	0	0	4	0	0	0	0	0	1
Wet	AS27	M	47	7	2	4	14	130	1	3	7	3	-	0	31	1	24	2	4	6	0	0	1	-	-	-	-	-	-
Wet	AS28	F	50	3	1	1.2	10	433.333	0	0	10	98	-	6	0	2	20	2	9	1	0	0	2	-	-	-	-	-	-
Wet	AS29	M	51	9	1	0.8	15	650	0	0	10	2	-	0	0	2	21	2	9	1	0	0	2	0	0	0	0	0	1
Wet	AS30	F	50	11	1	1.6	19	528.125	0	5	5	3	-	0	6	1	10	2	7	2	0	1	1	1	1	0	0	0	0
Wet	AS31	F	50	8	1	1.6	20	203.125	0	0	10	3	-	4	0	6	0	2	9	1	0	0	6	-	-	-	-	-	-
Wet	AS32	M	57	8	1	2	15	487.5	0	0	10	3	-	0	0	5	40	2	10	0	0	0	6	-	-	-	-	-	-
Wet	AS33	M	68	8	1	1.6	40	812.5	0	0	10	4	-	0	0	2	5	2	10	0	0	0	1	-	-	-	-	-	-
Wet	AS34	F	35	9	1	0.4	27	812.5	3	0	10	4	-	0	0	1	6	2	6	4	0	0	5	-	-	-	-	-	-
Wet	As35	M	48	8	1	0.8	10	20312.5	2	10	0	2	-	0	0	3	15	2	5	2	0	3	2	-	-	-	-	-	-
Wet	AS36	M	32	4	1	3.6	18	469.444	0	0	10	4	-	0	0	10	0	2	9	1	0	0	7	1	0	0	0	1	0
Wet	As37	F	48	8	1	1.2	48	866.667	1	0	10	3	-	0	0	7	30	2	10	0	0	0	3	-	-	-	-	-	-
Wet	AS38	M	57	3	2	7.6	28	598.684	1	4	6	3	-	0	0	16	50	2	6	1	0	3	2	-	-	-	-	-	-
Wet	AS39	F	62	12	1	0.44	45	1477.27	0	0	10	4	-	0	0	1	10	2	3	5	0	2	2	-	-	-	-	-	-
Wet	AS40	F	37	6	1	1.2	14	812.5	0	10	0	4	-	0	0	2	25	2	9	1	0	0	1	-	-	-	-	-	-
Wet	AS41	M	51	6	4	3.4	21	477.941	1	0	10	2	-	12	0	14	13	2	10	0	0	0	3	0	0	0	0	0	1
Wet	AS42	M	60	10	3	2.68	12	970.149	1	0	10	2	-	12	0	20	15	2	6	0	0	4	2	1	0	0	0	0	0
Wet	AS43	M	41	6	2	1.8	12	469.444	0	3	7	99	-	0	0	1	62	2	2	1	0	7	1	-	-	-	-	-	-
Wet	AS44	M	53	6	1	1.2	14	270.833	0	0	10	2	-	0	0	1	6	2	9	0	0	1	2	0	0	0	0	0	1
Wet	AS45	M	48	10	4	2.8	20	580.357	1	0	10	2	-	0	0	5	110	2	9	1	0	0	1	1	0	0	0	0	0
Wet	AS46	M	30	7	4	1.48	15	395.27	1	5	5	4	-	0	0	8	57	2	9	0	0	1	1	1	0	0	0	0	0
Wet	AS47	F	45	7	2	0.8	15	650	0	0	10	3	-	4.5	0	3	9	2	8	1	0	1	1	-	-	-	-	-	-
Wet	AS48	M	64	7	4	4.2	20	247.619	0	0	10	2	-	6	0	4	20	2	10	0	0	0	2	-	-	-	-	-	-
Wet	AS49	M	54	8	4	2.6	8	700	0	3	7	99	-	0	6	7	26	2	9	1	0	0	1	1	0	0	0	0	1
Wet	AS50	F	62	10	2	1.2	20	487.5	1	0	10	3	-	3	0	5	5	2	8	0	0	2	1	-	-	-	-	-	-
Mid	GO01	M	49	5	3	6	5	704.167	0	0	10	3	-	0	0	24	92	1	9	1	0	0	1	-	-	-	-	-	-
Mid	GO02	M	64	8	1	2	25	487.5	1	0	10	2	-	0	0	4	28	2	10	0	0	0	3	1	1	0	0	1	0
Mid	GO03	F	58	6	2	4	13	243.75	0	3	7	3	-	0	0	9	40	2	9	1	0	0	1	-	-	-	-	-	-
Mid	GO04	F	42	8	2	8.4	9	177.976	0	0	10	3	-	0	0	12	50	2	10	0	0	0	2	1	1	0	0	1	0
Mid	GO05	M	50	7	1	1.2	23	379.167	0	0	10	2	-	0	0	8	20	2	9	1	0	0	1	1	0	0	0	0	0
Mid	GO06	F	54	21	3	14	30	278.571	0	0	10	99	-	0	0	28	24	2	9	1	0	0	1	1	1	0	0	1	0
Mid	GO07	F	50	5	1	2.8	16	162.5	1	0	10	3	-	0	0	3	15	1	8	2	0	0	1	-	-	-	-	-	-
Mid	GO08	M	50	6	1	20	24	585	1	10	0	3	-	0	12	64	300	2	7	2	0	1	1	1	1	0	0	1	0
Mid	GO09	M	65	6	2	9.2	40	247.283	0	0	10	2	-	6	0	10	80	2	10	0	0	0	1	1	0	0	0	0	0
Mid	GO10	M	60	9	1	8	17	162.5	0	0	10	2	-	0	0	2	60	1	10	0	0	0	1	1	0	0	0	1	0
Mid	GO11	M	52	3	3	5.2	35	187.5	0	0	10	2	-	0	0	1	29	2	7	3	0	0	2	1	0	0	0	0	0
Mid	GO12	M	35	6	1	4	30	406.25	1	6	4	1	-	0	0	12	60	1	9	1	0	0	7	1	0	0	0	1	1
Mid	GO13	F	38	7	1	3.2	25	812.5	0	0	10	3	-	0	0	3	0	1	10	0	0	0	1	1	0	0	0	0	0
Mid	GO14	F	40	8	1	2	20	325	1	0	10	1	-	0	0	9	45	1	7	3	0	0	2	1	1	0	0	1	1
Mid	GO15	F	40	7	2	11.2	18	290.179	1	0	10	3	-	50	0	12	100	1	10	0	0	0	3	-	-	-	-	-	-
Mid	GO16	F	67	7	1	5	20	390	0	8	2	3	-	0	0	13	50	1	9	1	0	0	1	-	-	-	-	-	-
Mid	GO17	M	26	1	2	4.4	10	590.909	0	8	2	3	-	0	0	10	22	2	8	2	0	0	2	1	0	0	0	0	0
Mid	GO18	M	64	9	1	4	27	650	0	7	3	3	-	0	0	4	40	2	9	1	0	0	1	1	1	0	0	1	0
Mid	GO19	F	50	6	1	2.4	25	541.667	1	10	0	2	-	12	0	2	60	2	10	0	0	0	1	-	-	-	-	-	-
Mid	GO20	M	50	7	1	1.4	25	1392.86	1	0	10	2	-	0	0	9	30	1	5	5	0	0	2	-	-	-	-	-	-
Mid	GO21	M	73	6	1	2.8	30	185.714	0	10	0	2	-	0	0	6	20	2	3	0	0	7	2	1	0	0	0	0	0
Mid	GO22	F	64	9	1	12	20	81.25	1	7	3	3	-	0	0	6	40	1	7	2	0	1	1	-	-	-	-	-	-
Mid	GO23	F	39	6	1	2	10	162.5	0	5	5	3	-	0	0	2	25	1	6	2	0	2	1	-	-	-	-	-	-
Mid	GO24	M	46	10	4	5.2	10	375	0	10	0	2	-	0	0	12	60	2	8	2	0	0	1	-	-	-	-	-	-
Mid	GO25	F	70	10	1	1.2	15	162.5	1	5	5	2	-	0	0	2	99	1	3	4	0	3	1	-	-	-	-	-	-
Mid	GO26	F	80	2	2	1.6	31	406.25	0	0	10	3	-	0	0	6	30	2	5	0	0	5	1	-	-	-	-	-	-
Mid	GO27	M	59	3	1	2	38	487.5	1	0	10	4	-	0	0	8	45	2	8	2	0	0	1	-	-	-	-	-	-
Mid	GO28	M	48	9	2	2.8	23	580.357	1	2	8	2	-	0	0	15	75	1	7	3	0	0	1	1	0	0	0	0	0
Mid	GO29	M	51	8	1	1.2	30	433.333	1	0	10	3	-	0	0	5	30	2	7	3	0	0	2	1	0	0	0	0	0
Mid	GO30	F	80	6	2	5.2	17	250	2	5	5	3	-	0	0	3	0	1	8	1	0	1	1	-	-	-	-	-	-
Mid	GO31	F	75	4	1	2.4	25	406.25	1	10	0	3	-	0	10	3	99	2	8	1	0	1	1	-	-	-	-	-	-
Mid	GO32	M	36	4	1	2.4	15	920.833	1	10	0	1	-	7	0	3	0	2	8	0	2	0	1	1	0	0	0	0	0
Mid	GO33	M	52	7	2	3.6	27	270.833	1	6	4	2	-	0	0	6	66	2	8	2	0	0	1	-	-	-	-	-	-
Mid	GO34	F	63	9	1	1.2	30	975	1	5	5	4	-	0	0	10	99	2	7	1	0	2	1	-	-	-	-	-	-
Mid	GO35	M	32	5	2	2.8	9	139.286	1	3	7	2	-	0	0	5	30	2	7	1	0	2	1	1	0	0	0	0	0
Mid	GO36	F	52	7	1	2.8	10	464.286	1	5	5	2	-	0	0	4	20	1	10	0	0	0	2	1	0	0	0	0	0
Mid	GO37	F	61	4	1	0.8	15	487.5	2	10	0	3	-	0	0	3	99	2	7	1	0	2	1	-	-	-	-	-	-
Mid	GO38	F	45	6	2	7.6	23	128.289	0	0	10	3	-	0	0	7	20	2	6	0	0	4	1	1	0	1	0	0	0
Mid	GO39	F	27	3	2	1.8	18	722.222	1	5	5	3	-	0	2	12	10	1	5	0	0	5	1	-	-	-	-	-	-
Mid	GO40	M	78	5	2	20	35	65	1	0	10	4	-	0	0	24	340	2	8	2	0	0	8	1	0	0	0	1	0
Mid	GO41	F	60	6	1	2	25	650	0	0	10	3	-	12	0	8	45	2	4	0	0	6	10	1	0	0	0	1	0
Mid	GO42	M	47	10	3	8	18	365.625	1	0	10	3	-	30	0	41	410	2	7	2	1	0	0	1	0	0	0	1	0
Mid	GO43	F	53	10	2	8	18	365.625	2	0	10	99	-	50	35	32	190	2	6	1	0	3	5	-	-	-	-	-	-
Mid	GO44	F	66	2	1	2.4	12	406.25	1	0	10	99	-	0	0	4	42	2	8	0	0	2	6	-	-	-	-	-	-
Mid	GO45	F	52	6	3	11.2	11	417.857	1	0	10	1	-	15	0	28	800	2	9	1	0	0	1	1	0	0	0	0	0
Mid	GO46	M	49	8	1	2	15	1105	2	10	0	99	-	0	17	12	99	2	8	2	0	0	1	-	-	-	-	-	-
Mid	GO47	F	56	2	1	40	17	162.5	0	5	10	99	-	40	30	21	60	2	7	1	0	2	1	-	-	-	-	-	-
Mid	GO48	F	56	8	2	4.4	17	177.273	0	0	10	3	-	20	0	20	146	2	8	2	0	0	2	-	-	-	-	-	-
Mid	GO49	M	54	4	2	4.4	14	517.045	1	0	10	2	-	13	0	10	40	2	8	2	0	0	2	1	0	0	0	0	0
Mid	GO50	M	90	8	1	1.2	15	379.167	0	5	5	99	-	0	0	3	99	1	9	1	0	0	1	-	-	-	-	-	-

## Sheet: Young cocoa farms
Region	Farmer ID	Gender	Age of respondent	No. of young farms	young farm size/acres	young farm size/ha	prev land use yfrm	prop trees SPU yfrm	prop trees farmerselect yfrm	modus age cocoa trees yfrm
Dry	AFR01	F	72	1	8	3.2	Food crop fallow	6	4	3
Dry	AFR02	F	69	1	6	2.4	Food crop fallow	10	0	3
Dry	AFR03	M	70	1	1	0.4	Bush fallow/old cocoa farm	0	10	1
Dry	AFR04	M	66	1	2	0.8	Secondary forest	0	10	3
Dry	AFR05	M	56	1	1.5	0.6	Bush fallow/old cocoa farm	10	0	2
Dry	AFR06	M	42	1	13	5.2	Bush fallow/old cocoa farm	0	10	3
Dry	AFR07	M	69	1	6	2.4	Food crop fallow	6	4	2
Dry	AFR08	M	50	1	4	1.6	Bush fallow/old cocoa farm	3	7	3
Dry	AFR09	F	70	1	6	2.4	Food crop fallow	0	10	1
Dry	AFR10	M	46	1	3	1.2	Food crop fallow	6	4	2
Dry	AFR11	M	34	1	6	2.4	Food crop fallow	10	0	1
Dry	AFR12	F	70	1	4	1.6	Food crop fallow	10	0	2
Dry	AFR13	F	120	1	3	1.2	Food crop fallow	0	10	4
Dry	AFR14	M	95	1	40	16	Food crop fallow	10	0	2
Dry	AFR15	F	100	1	1	0.4	Food crop fallow	10	0	1
Dry	AFR16	F	45	1	15	6	Food crop fallow	0	10	3
Dry	AFR17	M	70	1	3	1.2	Food crop fallow	0	10	2
Dry	AFR18	M	85	1	3	1.2	Secondary forest	10	0	2
Dry	AFR19	F	73	2	20	8	Secondary forest	5	5	2
Dry	AFR20	F	50	1	2	0.8	Bush fallow/old cocoa farm	10	0	2
Dry	AFR21	F	50	1	3	1.2	Secondary forest	8	2	5
Dry	AFR22	M	64	1	2	0.8	Bush fallow/old cocoa farm	10	0	1
Dry	AFR23	F	80	1	3	1.2	Secondary forest	10	0	2
Dry	AFR24	F	62	1	10	4	Secondary forest	10	0	5
Dry	AFR25	M	61	1	4	1.6	Food crop fallow	10	0	1
Dry	AFR26	M	39	1	4	1.6	Food crop fallow	10	0	6
Dry	AFR27	F	37	1	0.5	0.2	Food crop fallow	10	0	3
Dry	AFR28	F	105	1	2	0.8	Secondary forest	10	10	1
Dry	AFR29	F	104	1	5	2	Secondary forest	10	0	3
Dry	AFR30	M	67	1	3	1.2	Bush fallow/old cocoa farm	0	10	1
Dry	AFR31	F	70	1	1	0.4	Bush fallow/old cocoa farm	10	0	2
Dry	AFR32	M	42	1	5	2	Secondary forest	10	0	2
Dry	AFR33	M	53	1	2	0.8	Food crop fallow	10	0	2
Dry	AFR34	M	51	1	1	0.4	Bush fallow/old cocoa farm	0	10	1
Dry	AFR35	M	70	1	1	0.4	Secondary forest	10	0	3
Dry	AFR36	F	60	1	3	1.2	Bush fallow/old cocoa farm	10	0	2
Dry	AFR37	F	33	1	6	2.4	Secondary forest	10	0	0
Dry	AFR38	M	32	1	0.5	0.2	Bush fallow/old cocoa farm	5	5	2
Dry	AFR39	F	59	1	2	0.8	Bush fallow/old cocoa farm	10	0	5
Wet	AS01	F	50	1	2	0.8	Food crop fallow	0	10	3
Wet	AS03	M	67	1	5	2	Food crop fallow	0	10	2
Wet	AS05	F	25	1	0.25	0.1	Secondary forest	0	10	1
Wet	AS07	F	43	1	1.75	0.7	Secondary forest	0	10	4
Wet	AS09	M	35	1	3	1.2	Food crop fallow	10	0	3
Wet	AS10	F	27	1	3.5	1.4	Food crop fallow	0	10	3
Wet	AS12	F	47	1	2	0.8	Food crop fallow	7	3	5
Wet	AS13	M	41	1	4	1.6	Food crop fallow	3	7	4
Wet	AS14	F	53	1	2.5	1	Food crop fallow	10	0	3
Wet	AS15	M	37	1	2.5	1	Food crop fallow	0	10	1
Wet	AS17	M	45	1	2	0.8	Food crop fallow	0	10	3
Wet	AS21	M	42	1	1	0.4	Bush fallow/old cocoa farm	6	4	1
Wet	AS22	F	45	1	2	0.8	Food crop fallow	10	0	3
Wet	AS25	M	52	1	1	0.4	Bush fallow/old cocoa farm	8	2	3
Wet	AS26	M	39	1	9	3.6	Food crop fallow	0	10	3
Wet	AS27	M	47	1	1	0.4	Food crop fallow	0	10	1
Wet	AS28	F	50	1	1	0.4	Food crop fallow	0	10	2
Wet	AS29	M	51	1	3	1.2	Food crop fallow	0	10	1
Wet	AS30	F	50	1	3	1.2	Bush fallow/old cocoa farm	6	4	3
Wet	AS31	F	50	1	5	2	Bush fallow/old cocoa farm	0	10	1
Wet	AS32	M	57	1	3	1.2	Bush fallow/old cocoa farm	10	0	1
Wet	AS34	F	35	1	0.25	0.1	Bush fallow/old cocoa farm	3	7	1
Wet	As35	M	48	1	0.5	0.2	Food crop fallow	10	0	3
Wet	AS36	M	32	1	2	0.8	Bush fallow/old cocoa farm	0	10	2
Wet	As37	F	48	1	3	1.2	Food crop fallow	0	10	3
Wet	AS38	M	57	1	4	1.6	Bush fallow/old cocoa farm	6	4	1
Wet	AS39	F	62	1	4	1.6	Bush fallow/old cocoa farm	10	0	1
Wet	AS40	F	37	1	1	0.4	Food crop fallow	10	0	5
Wet	AS43	M	41	2	5	2	Bush fallow/old cocoa farm	10	0	3
Wet	AS44	M	53	1	1	0.4	Bush fallow/old cocoa farm	10	0	1
Wet	AS45	M	48	1	4	1.6	Bush fallow/old cocoa farm	10	0	2
Wet	AS46	M	30	2	0.75	0.3	Food crop fallow	10	0	3
Wet	AS47	F	45	1	1	0.4	Food crop fallow	6	4	3
Wet	AS49	M	54	3	3.25	1.3	Bush fallow/old cocoa farm	0	10	2
Wet	AS50	F	62	1	1	0.4	Bush fallow/old cocoa farm	0	10	4
Mid	GO01	M	49	1	11	4.4	Secondary forest	0	10	3
Mid	GO05	M	50	1	30	12	Food crop fallow	0	10	3
Mid	GO07	F	50	1	3	1.2	Bush fallow/old cocoa farm	0	10	3
Mid	GO08	M	50	1	6	2.4	Bush fallow/old cocoa farm	10	0	2
Mid	GO09	M	65	1	14	5.6	Food crop fallow	0	10	5
Mid	GO13	F	38	2	11	4.4	Food crop fallow	8	2	3
Mid	GO14	F	40	1	6	2.4	Bush fallow/old cocoa farm	0	10	5
Mid	GO18	M	64	1	4	1.6	Food crop fallow	10	0	3
Mid	GO19	F	50	1	1	0.4	Food crop fallow	10	0	2
Mid	GO20	M	50	1	2	0.8	Secondary forest	3	7	4
Mid	GO22	F	64	1	3	1.2	Bush fallow/old cocoa farm	10	0	2
Mid	GO23	F	39	1	1	0.4	Bush fallow/old cocoa farm	10	0	2
Mid	GO24	M	46	1	6	2.4	Food crop fallow	10	0	2
Mid	GO25	F	70	1	1.5	0.6	Secondary forest	0	10	4
Mid	GO26	F	80	1	2	0.8	Bush fallow/old cocoa farm	0	10	5
Mid	GO27	M	59	1	2.5	1	Bush fallow/old cocoa farm	0	10	5
Mid	GO28	M	48	1	1	0.4	Food crop fallow	2	8	3
Mid	GO29	M	51	2	4	1.6	Food crop fallow	8	2	4
Mid	GO31	F	75	1	2	0.8	Food crop fallow	10	0	4
Mid	GO32	M	36	1	2.5	1	Food crop fallow	4	6	1
Mid	GO33	M	52	1	7	2.8	Food crop fallow	6	4	3
Mid	GO34	F	63	1	1	0.4	Bush fallow/old cocoa farm	0	10	2
Mid	GO37	F	61	1	5	2	Bush fallow/old cocoa farm	10	0	2
Mid	GO38	F	45	1	7	2.8	Food crop fallow	0	10	3
Mid	GO39	F	27	1	3	1.2	Bush fallow/old cocoa farm	6	4	1
Mid	GO42	M	47	2	14	5.6	Food crop fallow	0	10	5

## Sheet: Code book
Question Id	Question Name	Option Label	Option Value	Variable	Value	Label
370605	region	Ashanti	Ashanti	region	Ashanti	Ashanti
370605	region	Brong Ahafo	Brong Ahafo	region	Brong Ahafo	Brong Ahafo
370605	region	Central	Central	region	Central	Central
370605	region	Eastern	Eastern	region	Eastern	Eastern
370605	region	Western	Western	region	Western	Western
370608	Kuapa BDC	Antoakrom	2	Kuapa BDC	2	Antoakrom
370608	Kuapa BDC	Asumura	3	Kuapa BDC	3	Asumura
370608	Kuapa BDC	Dadieso	4	Kuapa BDC	4	Dadieso
370608	Kuapa BDC	Enchi	5	Kuapa BDC	5	Enchi
370608	Kuapa BDC	Goaso	6	Kuapa BDC	6	Goaso
370608	Kuapa BDC	Kona	20	Kuapa BDC	20	Kona
370608	Kuapa BDC	New Edubiase	7	Kuapa BDC	7	New Edubiase
370608	Kuapa BDC	Offinso	8	Kuapa BDC	8	Offinso
370608	Kuapa BDC	Twifo Praso	9	Kuapa BDC	9	Twifo Praso
370608	Kuapa BDC	Wasa Akropong	10	Kuapa BDC	10	Wasa Akropong
370608	Kuapa BDC	Not applicable	99	Kuapa BDC	99	Not applicable
370610	Consent	yes	yes	Consent	yes	yes
370610	Consent	no	no	Consent	no	no
370613	sex and hhhead resp	male household head	1	sex and hhhead resp	1	male household head
370613	sex and hhhead resp	female household head	2	sex and hhhead resp	2	female household head
370613	sex and hhhead resp	male, but NOT household head	3	sex and hhhead resp	3	male, but NOT household head
370613	sex and hhhead resp	female, but NOT household head	4	sex and hhhead resp	4	female, but NOT household head
370616	educ level	No education	1	educ level	1	No education
370616	educ level	Non-formal education	2	educ level	2	Non-formal education
370616	educ level	Primary	3	educ level	3	Primary
370616	educ level	JHS	4	educ level	4	JHS
370616	educ level	MSLC (Standard 7)	5	educ level	5	MSLC (Standard 7)
370616	educ level	O' Level	6	educ level	6	O' Level
370616	educ level	SHS	7	educ level	7	SHS
370616	educ level	Technical/Vocational	8	educ level	8	Technical/Vocational
370616	educ level	A' Level	9	educ level	9	A' Level
370616	educ level	Training (Teaching/Nursing)	10	educ level	10	Training (Teaching/Nursing)
370616	educ level	Polytechnic/University	11	educ level	11	Polytechnic/University
370616	educ level	Post-graduate	12	educ level	12	Post-graduate
370616	educ level	Others (state)	13	educ level	13	Others (state)
370619	mar status	Married	1	mar status	1	Married
370619	mar status	Single	2	mar status	2	Single
370619	mar status	Widow(er)	3	mar status	3	Widow(er)
370619	mar status	Divorced	4	mar status	4	Divorced
370619	mar status	Co-habitation	5	mar status	5	Co-habitation
370620	born raised	yes, I was born here, and I grew up here	1	born raised	1	yes, I was born here, and I grew up here
370620	born raised	I only grew up here	2	born raised	2	I only grew up here
370620	born raised	no, I am an immigrant	3	born raised	3	no, I am an immigrant
370622	link FBO	Kuapa Kokoo	1	link FBO_Kuapa Kokoo	1	Y - Kuapa Kokoo
370622	link FBO	Offin Fine Flavour	2	link FBO_Offin Fine Flavour	1	Y - Offin Fine Flavour
370622	link FBO	Other	3	link FBO_Other	1	Y - Other
464292	rel to farmer owner	Respondent = farm owner	1	rel to farmer owner	1	Respondent = farm owner
464292	rel to farmer owner	Family member	2	rel to farmer owner	2	Family member
464292	rel to farmer owner	Caretaker	3	rel to farmer owner	3	Caretaker
464292	rel to farmer owner	Sharecropper	4	rel to farmer owner	4	Sharecropper
464292	rel to farmer owner	Other	99	rel to farmer owner	99	Other
370623	sex hhhead	male household head	1	sex hhhead	1	male household head
370623	sex hhhead	female household head	2	sex hhhead	2	female household head
370625	educ level hhh	No education	1	educ level hhh	1	No education
370625	educ level hhh	Non-formal education	2	educ level hhh	2	Non-formal education
370625	educ level hhh	Primary	3	educ level hhh	3	Primary
370625	educ level hhh	JHS	4	educ level hhh	4	JHS
370625	educ level hhh	MSLC (Standard 7)	5	educ level hhh	5	MSLC (Standard 7)
370625	educ level hhh	O' Level	6	educ level hhh	6	O' Level
370625	educ level hhh	SHS	7	educ level hhh	7	SHS
370625	educ level hhh	Technical/Vocational	8	educ level hhh	8	Technical/Vocational
370625	educ level hhh	A' Level	9	educ level hhh	9	A' Level
370625	educ level hhh	Training (Teaching/Nursing)	10	educ level hhh	10	Training (Teaching/Nursing)
370625	educ level hhh	Polytechnic/University	11	educ level hhh	11	Polytechnic/University
370625	educ level hhh	Post-graduate	12	educ level hhh	12	Post-graduate
370625	educ level hhh	Others (state)	13	educ level hhh	13	Others (state)
370627	born raised hhh	Household head was born here, and grew up here	1	born raised hhh	1	Household head was born here, and grew up here
370627	born raised hhh	Household head only grew up here, not born here	2	born raised hhh	2	Household head only grew up here, not born here
370627	born raised hhh	No, household head is an immigrant	3	born raised hhh	3	No, household head is an immigrant
372241	check hh size	the two values are the same	1	check hh size	1	the two values are the same
372241	check hh size	the two values are NOT THE SAME	2	check hh size	2	the two values are NOT THE SAME
370636	discuss intergen	I am on my own	7	discuss intergen	7	I am on my own
370636	discuss intergen	No, everyone focuses on his/her own farms	1	discuss intergen	1	No, everyone focuses on his/her own farms
370636	discuss intergen	Husband and wife discuss	2	discuss intergen	2	Husband and wife discuss
370636	discuss intergen	Aging parent(s) and mature children discuss	3	discuss intergen	3	Aging parent(s) and mature children discuss
370636	discuss intergen	Three generations discuss	4	discuss intergen	4	Three generations discuss
370636	discuss intergen	The cocoa farms are managed as one big family enterprise	5	discuss intergen	5	The cocoa farms are managed as one big family enterprise
370636	discuss intergen	The younger generations are not interested	6	discuss intergen	6	The younger generations are not interested
370636	discuss intergen	Other/more detail	99	discuss intergen	99	Other/more detail
370639	received training	No	1	received training	1	No
370639	received training	Yes	2	received training	2	Yes
370640	topic training	Good agricultural practices for farmer certification	1	topic training_Good agricultural practices for farmer certification	1	Y - Good agricultural practices for farmer certification
370640	topic training	Cocoa field school in IPM & ISFM	2	topic training_Cocoa field school in IPM & ISFM	1	Y - Cocoa field school in IPM & ISFM
370640	topic training	Safe and rationale use of pesticides and fertilizer applications	3	topic training_Safe and rationale use of pesticides and fertilizer applications	1	Y - Safe and rationale use of pesticides and fertilizer applications
370640	topic training	Post-harvest practices	4	topic training_Post-harvest practices	1	Y - Post-harvest practices
370640	topic training	Replanting practices	5	topic training_Replanting practices	1	Y - Replanting practices
370640	topic training	Other (Specify)	99	topic training_Other (Specify)	1	Y - Other (Specify)
370644	certification	No	0	certification_No	1	Y - No
370644	certification	Don't know about it	1	certification_Don't know about it	1	Y - Don't know about it
370644	certification	Fair Trade	2	certification_Fair Trade	1	Y - Fair Trade
370644	certification	Organic	5	certification_Organic	1	Y - Organic
370644	certification	Rainforest Alliance	3	certification_Rainforest Alliance	1	Y - Rainforest Alliance
370644	certification	UTZ	4	certification_UTZ	1	Y - UTZ
370644	certification	Other	99	certification_Other	1	Y - Other
371286	org offer training_2	Kuapa Kokoo	1	org offer training_2_Kuapa Kokoo	1	Y - Kuapa Kokoo
371286	org offer training_2	OLAM LBC field officers	2	org offer training_2_OLAM LBC field officers	1	Y - OLAM LBC field officers
371286	org offer training_2	RA service provider	3	org offer training_2_RA service provider	1	Y - RA service provider
371286	org offer training_2	NGO extension agents	4	org offer training_2_NGO extension agents	1	Y - NGO extension agents
371286	org offer training_2	FT service provider/consultant	5	org offer training_2_FT service provider/consultant	1	Y - FT service provider/consultant
371286	org offer training_2	Organic consultant	6	org offer training_2_Organic consultant	1	Y - Organic consultant
371286	org offer training_2	MOFA Extension agent	7	org offer training_2_MOFA Extension agent	1	Y - MOFA Extension agent
371286	org offer training_2	CSSVD/CEA	8	org offer training_2_CSSVD/CEA	1	Y - CSSVD/CEA
371286	org offer training_2	CRIG Officer	9	org offer training_2_CRIG Officer	1	Y - CRIG Officer
371286	org offer training_2	FBO extension agents	10	org offer training_2_FBO extension agents	1	Y - FBO extension agents
371286	org offer training_2	Other(s)	99	org offer training_2_Other(s)	1	Y - Other(s)
371287	certification_2	Don't know about it	1	certification_2_Don't know about it	1	Y - Don't know about it
371287	certification_2	Fair Trade	2	certification_2_Fair Trade	1	Y - Fair Trade
371287	certification_2	Organic	5	certification_2_Organic	1	Y - Organic
371287	certification_2	Organic non-certified	6	certification_2_Organic non-certified	1	Y - Organic non-certified
371287	certification_2	Rainforest Alliance	3	certification_2_Rainforest Alliance	1	Y - Rainforest Alliance
371287	certification_2	UTZ	4	certification_2_UTZ	1	Y - UTZ
371287	certification_2	No/Convential high	7	certification_2_No/Convential high	1	Y - No/Convential high
371287	certification_2	No/Conventional low	8	certification_2_No/Conventional low	1	Y - No/Conventional low
371287	certification_2	Other	99	certification_2_Other	1	Y - Other
370646	taken loan	No	1	taken loan	1	No
370646	taken loan	Yes	2	taken loan	2	Yes
370647	loan provider	Formal sector financial institution	1	loan provider_Formal sector financial institution	1	Y - Formal sector financial institution
370647	loan provider	Purchasing clerk/Local Buying Company	2	loan provider_Purchasing clerk/Local Buying Company	1	Y - Purchasing clerk/Local Buying Company
370647	loan provider	Farmer organisation	3	loan provider_Farmer organisation	1	Y - Farmer organisation
370647	loan provider	Lender (susu)	5	loan provider_Lender (susu)	1	Y - Lender (susu)
370647	loan provider	Family/friend	4	loan provider_Family/friend	1	Y - Family/friend
370647	loan provider	Other	99	loan provider_Other	1	Y - Other
370649	loan purposes	Agricultural production	1	loan purposes_Agricultural production	1	Y - Agricultural production
370649	loan purposes	Commercial activities	2	loan purposes_Commercial activities	1	Y - Commercial activities
370649	loan purposes	Personal activities	3	loan purposes_Personal activities	1	Y - Personal activities
370649	loan purposes	Other (specify)	99	loan purposes_Other (specify)	1	Y - Other (specify)
370651	loan agric purpose	Purchase of fertilizer inputs	1	loan agric purpose_Purchase of fertilizer inputs	1	Y - Purchase of fertilizer inputs
370651	loan agric purpose	Purchase of pesticide inputs	2	loan agric purpose_Purchase of pesticide inputs	1	Y - Purchase of pesticide inputs
370651	loan agric purpose	New planting/replanting/rehabilitation of cocoa farm	3	loan agric purpose_New planting/replanting/rehabilitation of cocoa farm	1	Y - New planting/replanting/rehabilitation of cocoa farm
370651	loan agric purpose	Purchase of new farm land	4	loan agric purpose_Purchase of new farm land	1	Y - Purchase of new farm land
370651	loan agric purpose	Capital tools (e.g. motorized sprayer or motorcycle)	5	loan agric purpose_Capital tools (e.g. motorized sprayer or motorcycle)	1	Y - Capital tools (e.g. motorized sprayer or motorcycle)
370651	loan agric purpose	Other (specify)	99	loan agric purpose_Other (specify)	1	Y - Other (specify)
370657	savings	No	1	savings	1	No
370657	savings	Yes, in a (mobile) bank account	2	savings	2	Yes, in a (mobile) bank account
370657	savings	Yes, in cash somewhere	3	savings	3	Yes, in cash somewhere
370657	savings	Yes, within an informal savings scheme	4	savings	4	Yes, within an informal savings scheme
370657	savings	Yes, in a mobile money account/cell phone banking	5	savings	5	Yes, in a mobile money account/cell phone banking
370657	savings	Yes, other savings scheme	6	savings	6	Yes, other savings scheme
370681	productiv constraints	Bushfires	1	productiv constraints_Bushfires	1	Y - Bushfires
370681	productiv constraints	Chemicals: access	2	productiv constraints_Chemicals: access	1	Y - Chemicals: access
370681	productiv constraints	Chemicals: cost	3	productiv constraints_Chemicals: cost	1	Y - Chemicals: cost
370681	productiv constraints	Chemicals: late arrival	4	productiv constraints_Chemicals: late arrival	1	Y - Chemicals: late arrival
370681	productiv constraints	Cocoa trees: dying	5	productiv constraints_Cocoa trees: dying	1	Y - Cocoa trees: dying
370681	productiv constraints	Cocoa trees: old age	6	productiv constraints_Cocoa trees: old age	1	Y - Cocoa trees: old age
370681	productiv constraints	Cocoa trees: too many	7	productiv constraints_Cocoa trees: too many	1	Y - Cocoa trees: too many
370681	productiv constraints	Cocoa trees: too much shade	8	productiv constraints_Cocoa trees: too much shade	1	Y - Cocoa trees: too much shade
370681	productiv constraints	Cocoa trees: too much sun	9	productiv constraints_Cocoa trees: too much sun	1	Y - Cocoa trees: too much sun
370681	productiv constraints	Cultural practices	10	productiv constraints_Cultural practices	1	Y - Cultural practices
370681	productiv constraints	Damage from lumbering	11	productiv constraints_Damage from lumbering	1	Y - Damage from lumbering
370681	productiv constraints	Disease: blackpod	12	productiv constraints_Disease: blackpod	1	Y - Disease: blackpod
370681	productiv constraints	Disease: rotten pods	13	productiv constraints_Disease: rotten pods	1	Y - Disease: rotten pods
370681	productiv constraints	Disease: swollen shoot	14	productiv constraints_Disease: swollen shoot	1	Y - Disease: swollen shoot
370681	productiv constraints	Family issues	15	productiv constraints_Family issues	1	Y - Family issues
370681	productiv constraints	Fertilizer: access	16	productiv constraints_Fertilizer: access	1	Y - Fertilizer: access
370681	productiv constraints	Fertilizer: cost	17	productiv constraints_Fertilizer: cost	1	Y - Fertilizer: cost
370681	productiv constraints	Fertilizer: late application	18	productiv constraints_Fertilizer: late application	1	Y - Fertilizer: late application
370681	productiv constraints	Health issues	19	productiv constraints_Health issues	1	Y - Health issues
370681	productiv constraints	Issue with purchasing clerk	20	productiv constraints_Issue with purchasing clerk	1	Y - Issue with purchasing clerk
370681	productiv constraints	Labour: availability	21	productiv constraints_Labour: availability	1	Y - Labour: availability
370681	productiv constraints	Labour: cost	22	productiv constraints_Labour: cost	1	Y - Labour: cost
370681	productiv constraints	Maintenance: farmer absense	23	productiv constraints_Maintenance: farmer absense	1	Y - Maintenance: farmer absense
370681	productiv constraints	Maintenance: inadequate	24	productiv constraints_Maintenance: inadequate	1	Y - Maintenance: inadequate
370681	productiv constraints	Maintenance: insufficient pruning	25	productiv constraints_Maintenance: insufficient pruning	1	Y - Maintenance: insufficient pruning
370681	productiv constraints	Maintenance: lack of training	26	productiv constraints_Maintenance: lack of training	1	Y - Maintenance: lack of training
370681	productiv constraints	Maintenance: insufficient weeding	27	productiv constraints_Maintenance: insufficient weeding	1	Y - Maintenance: insufficient weeding
370681	productiv constraints	Money: no access to (good) loan	28	productiv constraints_Money: no access to (good) loan	1	Y - Money: no access to (good) loan
370681	productiv constraints	Money: not enough	29	productiv constraints_Money: not enough	1	Y - Money: not enough
370681	productiv constraints	Neighbouring farm	30	productiv constraints_Neighbouring farm	1	Y - Neighbouring farm
370681	productiv constraints	New cocoa farm	31	productiv constraints_New cocoa farm	1	Y - New cocoa farm
370681	productiv constraints	Pesticides: access	32	productiv constraints_Pesticides: access	1	Y - Pesticides: access
370681	productiv constraints	Pesticides: cost	33	productiv constraints_Pesticides: cost	1	Y - Pesticides: cost
370681	productiv constraints	Pesticides: inconsistent spraying	34	productiv constraints_Pesticides: inconsistent spraying	1	Y - Pesticides: inconsistent spraying
370681	productiv constraints	Pesticides: late application	35	productiv constraints_Pesticides: late application	1	Y - Pesticides: late application
370681	productiv constraints	Pesticides: mass spraying	36	productiv constraints_Pesticides: mass spraying	1	Y - Pesticides: mass spraying
370681	productiv constraints	Pests: insects in general	37	productiv constraints_Pests: insects in general	1	Y - Pests: insects in general
370681	productiv constraints	Pests: capsids/mirids	38	productiv constraints_Pests: capsids/mirids	1	Y - Pests: capsids/mirids
370681	productiv constraints	Pests: mistletoe	39	productiv constraints_Pests: mistletoe	1	Y - Pests: mistletoe
370681	productiv constraints	Pests: parasites	40	productiv constraints_Pests: parasites	1	Y - Pests: parasites
370681	productiv constraints	Soils: poor/infertile	41	productiv constraints_Soils: poor/infertile	1	Y - Soils: poor/infertile
370681	productiv constraints	Theft	42	productiv constraints_Theft	1	Y - Theft
370681	productiv constraints	Tools and equipment: no money	43	productiv constraints_Tools and equipment: no money	1	Y - Tools and equipment: no money
370681	productiv constraints	Tools and equipment: access/broken	44	productiv constraints_Tools and equipment: access/broken	1	Y - Tools and equipment: access/broken
370681	productiv constraints	Weather: climate change	45	productiv constraints_Weather: climate change	1	Y - Weather: climate change
370681	productiv constraints	Weather: flooding	46	productiv constraints_Weather: flooding	1	Y - Weather: flooding
370681	productiv constraints	Weather: little rain	47	productiv constraints_Weather: little rain	1	Y - Weather: little rain
370681	productiv constraints	Weather: too much/heavy rain	48	productiv constraints_Weather: too much/heavy rain	1	Y - Weather: too much/heavy rain
370681	productiv constraints	Weather: heat	49	productiv constraints_Weather: heat	1	Y - Weather: heat
370681	productiv constraints	Weather: weather-related disasters	50	productiv constraints_Weather: weather-related disasters	1	Y - Weather: weather-related disasters
370681	productiv constraints	Other(s)	99	productiv constraints_Other(s)	1	Y - Other(s)
370683	activ increase production	No	0	activ increase production_No	1	Y - No
370683	activ increase production	Extension	1	activ increase production_Extension	1	Y - Extension
370683	activ increase production	Fertilizer	2	activ increase production_Fertilizer	1	Y - Fertilizer
370683	activ increase production	Improve fungicide treatment	3	activ increase production_Improve fungicide treatment	1	Y - Improve fungicide treatment
370683	activ increase production	Improve insecticide treatment	4	activ increase production_Improve insecticide treatment	1	Y - Improve insecticide treatment
370683	activ increase production	Improve management	5	activ increase production_Improve management	1	Y - Improve management
370683	activ increase production	Increase shading	6	activ increase production_Increase shading	1	Y - Increase shading
370683	activ increase production	Reduce shading	7	activ increase production_Reduce shading	1	Y - Reduce shading
370683	activ increase production	Replacement of dead cocoa trees	8	activ increase production_Replacement of dead cocoa trees	1	Y - Replacement of dead cocoa trees
370683	activ increase production	Other (specify)	99	activ increase production_Other (specify)	1	Y - Other (specify)
371719	past productiv why	More pests and diseases	1	past productiv why_More pests and diseases	1	Y - More pests and diseases
371719	past productiv why	Less pests and diseases	2	past productiv why_Less pests and diseases	1	Y - Less pests and diseases
371719	past productiv why	Use of fertilizer	3	past productiv why_Use of fertilizer	1	Y - Use of fertilizer
371719	past productiv why	Better land management	4	past productiv why_Better land management	1	Y - Better land management
371719	past productiv why	Shift in rain pattern	5	past productiv why_Shift in rain pattern	1	Y - Shift in rain pattern
371719	past productiv why	Better tree management	6	past productiv why_Better tree management	1	Y - Better tree management
371719	past productiv why	Other(s) (specify)	99	past productiv why_Other(s) (specify)	1	Y - Other(s) (specify)
371304	rank future productivity	Worsen	2	rank future productivity	2	Worsen
371304	rank future productivity	Stay the same	5	rank future productivity	5	Stay the same
371304	rank future productivity	Improve	8	rank future productivity	8	Improve
371721	future productiv why	More pests and diseases	1	future productiv why_More pests and diseases	1	Y - More pests and diseases
371721	future productiv why	Less pests and diseases	2	future productiv why_Less pests and diseases	1	Y - Less pests and diseases
371721	future productiv why	Use of fertilizer	3	future productiv why_Use of fertilizer	1	Y - Use of fertilizer
371721	future productiv why	Better land management	4	future productiv why_Better land management	1	Y - Better land management
371721	future productiv why	Shift in rain pattern	5	future productiv why_Shift in rain pattern	1	Y - Shift in rain pattern
371721	future productiv why	Better tree management	6	future productiv why_Better tree management	1	Y - Better tree management
371721	future productiv why	Other(s) (specify)	99	future productiv why_Other(s) (specify)	1	Y - Other(s) (specify)
466157	capital tools used	Go to Hell	1	capital tools used_Go to Hell	1	Y - Go to Hell
466157	capital tools used	Pruner	2	capital tools used_Pruner	1	Y - Pruner
466157	capital tools used	Knapsack sprayer	3	capital tools used_Knapsack sprayer	1	Y - Knapsack sprayer
466157	capital tools used	Motorised sprayer	4	capital tools used_Motorised sprayer	1	Y - Motorised sprayer
466157	capital tools used	Wellington boots	5	capital tools used_Wellington boots	1	Y - Wellington boots
466157	capital tools used	Rubber gloves for pesticide application	6	capital tools used_Rubber gloves for pesticide application	1	Y - Rubber gloves for pesticide application
466157	capital tools used	Air mask/nose guard	7	capital tools used_Air mask/nose guard	1	Y - Air mask/nose guard
466157	capital tools used	Eye Safety goggles	8	capital tools used_Eye Safety goggles	1	Y - Eye Safety goggles
466157	capital tools used	Ladder	9	capital tools used_Ladder	1	Y - Ladder
466157	capital tools used	Set of professional clothing for chemical application	10	capital tools used_Set of professional clothing for chemical application	1	Y - Set of professional clothing for chemical application
466157	capital tools used	Chainsaw	11	capital tools used_Chainsaw	1	Y - Chainsaw
466157	capital tools used	Motorbike	12	capital tools used_Motorbike	1	Y - Motorbike
466157	capital tools used	Passenger vehicle	13	capital tools used_Passenger vehicle	1	Y - Passenger vehicle
466157	capital tools used	Tractor (any type)	14	capital tools used_Tractor (any type)	1	Y - Tractor (any type)
466157	capital tools used	Radio	15	capital tools used_Radio	1	Y - Radio
466157	capital tools used	Television (not satellite televison!)	16	capital tools used_Television (not satellite televison!)	1	Y - Television (not satellite televison!)
466157	capital tools used	Satellite television	17	capital tools used_Satellite television	1	Y - Satellite television
466157	capital tools used	Cell phone	18	capital tools used_Cell phone	1	Y - Cell phone
466160	alternative livelihood	yes	1	alternative livelihood	1	yes
466160	alternative livelihood	no	2	alternative livelihood	2	no
372487	livestock	Poultry birds	1	livestock_Poultry birds	1	Y - Poultry birds
372487	livestock	Goats	2	livestock_Goats	1	Y - Goats
372487	livestock	Sheep	3	livestock_Sheep	1	Y - Sheep
372487	livestock	Grass cutters	4	livestock_Grass cutters	1	Y - Grass cutters
372487	livestock	No livestock sold	0	livestock_No livestock sold	1	Y - No livestock sold
372487	livestock	Other(s)	99	livestock_Other(s)	1	Y - Other(s)
370689	crops other farm	bananas	1	crops other farm_bananas	1	Y - bananas
370689	crops other farm	cassava	2	crops other farm_cassava	1	Y - cassava
370689	crops other farm	citrus	3	crops other farm_citrus	1	Y - citrus
370689	crops other farm	cashew	4	crops other farm_cashew	1	Y - cashew
370689	crops other farm	cocoyam	5	crops other farm_cocoyam	1	Y - cocoyam
370689	crops other farm	maize	6	crops other farm_maize	1	Y - maize
370689	crops other farm	oil palm	7	crops other farm_oil palm	1	Y - oil palm
370689	crops other farm	plantain	8	crops other farm_plantain	1	Y - plantain
370689	crops other farm	rice	9	crops other farm_rice	1	Y - rice
370689	crops other farm	rubber	10	crops other farm_rubber	1	Y - rubber
370689	crops other farm	vegetables	11	crops other farm_vegetables	1	Y - vegetables
370689	crops other farm	yam	12	crops other farm_yam	1	Y - yam
370689	crops other farm	fallow	13	crops other farm_fallow	1	Y - fallow
370689	crops other farm	forest	14	crops other farm_forest	1	Y - forest
370689	crops other farm	rented/borrowed out	15	crops other farm_rented/borrowed out	1	Y - rented/borrowed out
370689	crops other farm	Other(s) (specify)	99	crops other farm_Other(s) (specify)	1	Y - Other(s) (specify)
372084	crop waste purpose	Used for organic manure/compost	1	crop waste purpose	1	Used for organic manure/compost
372084	crop waste purpose	Sold it	2	crop waste purpose	2	Sold it
372084	crop waste purpose	Threw it away	3	crop waste purpose	3	Threw it away
372084	crop waste purpose	Left it on the farm	4	crop waste purpose	4	Left it on the farm
372084	crop waste purpose	Other	99	crop waste purpose	99	Other
372177	ownership other frm	Privately owned by respondent inherrited/gifted)	1	ownership other frm	1	Privately owned by respondent inherrited/gifted)
372177	ownership other frm	Privately owned by respondent (sharecropping)	2	ownership other frm	2	Privately owned by respondent (sharecropping)
372177	ownership other frm	Privately owned by respondent (bought)	3	ownership other frm	3	Privately owned by respondent (bought)
372177	ownership other frm	Privately owned by someone else in household	6	ownership other frm	6	Privately owned by someone else in household
372177	ownership other frm	Customary ownership (family land)	4	ownership other frm	4	Customary ownership (family land)
372177	ownership other frm	Customary ownership (stool land)	5	ownership other frm	5	Customary ownership (stool land)
372177	ownership other frm	Customary ownership by someone else in the household	7	ownership other frm	7	Customary ownership by someone else in the household
372177	ownership other frm	Rented/borrowed from owner outside household	8	ownership other frm	8	Rented/borrowed from owner outside household
372177	ownership other frm	Caretaker (Abunu, 50-50)	9	ownership other frm	9	Caretaker (Abunu, 50-50)
372177	ownership other frm	Caretaker (Abusan, 67-33)	10	ownership other frm	10	Caretaker (Abusan, 67-33)
372177	ownership other frm	Other (specify)	99	ownership other frm	99	Other (specify)
372179	own title otherfrm	Yes	1	own title otherfrm	1	Yes
372179	own title otherfrm	No	0	own title otherfrm	0	No
372179	own title otherfrm	Yes, but the documentation is not (yet) okay	2	own title otherfrm	2	Yes, but the documentation is not (yet) okay
370691	nr of 2dary produce sold	yes	1	nr of 2dary produce sold	1	yes
370691	nr of 2dary produce sold	no	2	nr of 2dary produce sold	2	no
371727	another sec crop	yes	1	another sec crop	1	yes
371727	another sec crop	no	0	another sec crop	0	no
370694	other crops	None	0	other crops_None	1	Y - None
370694	other crops	bananas	1	other crops_bananas	1	Y - bananas
370694	other crops	cassava	2	other crops_cassava	1	Y - cassava
370694	other crops	citrus	3	other crops_citrus	1	Y - citrus
370694	other crops	cashew	4	other crops_cashew	1	Y - cashew
370694	other crops	cocoyam	5	other crops_cocoyam	1	Y - cocoyam
370694	other crops	maize	6	other crops_maize	1	Y - maize
370694	other crops	oil palm	7	other crops_oil palm	1	Y - oil palm
370694	other crops	plantain	8	other crops_plantain	1	Y - plantain
370694	other crops	rice	9	other crops_rice	1	Y - rice
370694	other crops	rubber	10	other crops_rubber	1	Y - rubber
370694	other crops	vegetables	11	other crops_vegetables	1	Y - vegetables
370694	other crops	yam	12	other crops_yam	1	Y - yam
370694	other crops	Other(s) (specify)	99	other crops_Other(s) (specify)	1	Y - Other(s) (specify)
370707	activ hh labour	Fermentation and drying	1	activ hh labour_Fermentation and drying	1	Y - Fermentation and drying
370707	activ hh labour	Fertilizer application	2	activ hh labour_Fertilizer application	1	Y - Fertilizer application
370707	activ hh labour	Harvesting	3	activ hh labour_Harvesting	1	Y - Harvesting
370707	activ hh labour	Pesticides and herbicides application	4	activ hh labour_Pesticides and herbicides application	1	Y - Pesticides and herbicides application
370707	activ hh labour	Pruning	5	activ hh labour_Pruning	1	Y - Pruning
370707	activ hh labour	Transport	6	activ hh labour_Transport	1	Y - Transport
370707	activ hh labour	Weeding	7	activ hh labour_Weeding	1	Y - Weeding
370707	activ hh labour	Lining	8	activ hh labour_Lining	1	Y - Lining
370707	activ hh labour	Digging	9	activ hh labour_Digging	1	Y - Digging
370707	activ hh labour	Pegging	10	activ hh labour_Pegging	1	Y - Pegging
370707	activ hh labour	Planting	11	activ hh labour_Planting	1	Y - Planting
370708	activ hired labour	Fermentation and drying	1	activ hired labour_Fermentation and drying	1	Y - Fermentation and drying
370708	activ hired labour	Fertilizer application	2	activ hired labour_Fertilizer application	1	Y - Fertilizer application
370708	activ hired labour	Harvesting	3	activ hired labour_Harvesting	1	Y - Harvesting
370708	activ hired labour	Pesticides and herbicides application	4	activ hired labour_Pesticides and herbicides application	1	Y - Pesticides and herbicides application
370708	activ hired labour	Pruning	5	activ hired labour_Pruning	1	Y - Pruning
370708	activ hired labour	Transport	6	activ hired labour_Transport	1	Y - Transport
370708	activ hired labour	Weeding	7	activ hired labour_Weeding	1	Y - Weeding
370708	activ hired labour	Lining	8	activ hired labour_Lining	1	Y - Lining
370708	activ hired labour	Digging	9	activ hired labour_Digging	1	Y - Digging
370708	activ hired labour	Pegging	10	activ hired labour_Pegging	1	Y - Pegging
370708	activ hired labour	Planting	11	activ hired labour_Planting	1	Y - Planting
469713	types labour inputs 12 KKFU	Household (incl. respondent)	1	types labour inputs 12 KKFU_Household (incl. respondent)	1	Y - Household (incl. respondent)
469713	types labour inputs 12 KKFU	Casual/hired	2	types labour inputs 12 KKFU_Casual/hired	1	Y - Casual/hired
469713	types labour inputs 12 KKFU	Salaried	3	types labour inputs 12 KKFU_Salaried	1	Y - Salaried
469713	types labour inputs 12 KKFU	Caretakers	4	types labour inputs 12 KKFU_Caretakers	1	Y - Caretakers
469713	types labour inputs 12 KKFU	Nnoboa	7	types labour inputs 12 KKFU_Nnoboa	1	Y - Nnoboa
469713	types labour inputs 12 KKFU	Non-household members of extended family (siblings)	8	types labour inputs 12 KKFU_Non-household members of extended family (siblings)	1	Y - Non-household members of extended family (siblings)
469713	types labour inputs 12 KKFU	Others (state)	99	types labour inputs 12 KKFU_Others (state)	1	Y - Others (state)
370712	size measure estimate	farmer estimated	1	size measure estimate	1	farmer estimated
370712	size measure estimate	measured	2	size measure estimate	2	measured
370714	ownership mat coc frm	Privately owned by respondent inherrited/gifted)	1	ownership mat coc frm	1	Privately owned by respondent inherrited/gifted)
370714	ownership mat coc frm	Privately owned by respondent (sharecropping)	2	ownership mat coc frm	2	Privately owned by respondent (sharecropping)
370714	ownership mat coc frm	Privately owned by respondent (bought)	3	ownership mat coc frm	3	Privately owned by respondent (bought)
370714	ownership mat coc frm	Privately owned by someone else in household	6	ownership mat coc frm	6	Privately owned by someone else in household
370714	ownership mat coc frm	Customary ownership (family land)	4	ownership mat coc frm	4	Customary ownership (family land)
370714	ownership mat coc frm	Customary ownership (stool land)	5	ownership mat coc frm	5	Customary ownership (stool land)
370714	ownership mat coc frm	Customary ownership by someone else in the household	7	ownership mat coc frm	7	Customary ownership by someone else in the household
370714	ownership mat coc frm	Rented/borrowed from owner outside household	8	ownership mat coc frm	8	Rented/borrowed from owner outside household
370714	ownership mat coc frm	Caretaker (Abunu, 50-50)	9	ownership mat coc frm	9	Caretaker (Abunu, 50-50)
370714	ownership mat coc frm	Caretaker (Abusan, 67-33)	10	ownership mat coc frm	10	Caretaker (Abusan, 67-33)
370714	ownership mat coc frm	Other (specify)	99	ownership mat coc frm	99	Other (specify)
370716	own title of mat coc	Yes	1	own title of mat coc	1	Yes
370716	own title of mat coc	No	0	own title of mat coc	0	No
370716	own title of mat coc	Yes, but the documentation is not (yet) okay	2	own title of mat coc	2	Yes, but the documentation is not (yet) okay
370720	prev land use mat frm	Short fallow/foodcrop field	1	prev land use mat frm	1	Short fallow/foodcrop field
370720	prev land use mat frm	Bush fallow	2	prev land use mat frm	2	Bush fallow
370720	prev land use mat frm	Secondary forest	3	prev land use mat frm	3	Secondary forest
370720	prev land use mat frm	Primary forest	4	prev land use mat frm	4	Primary forest
370720	prev land use mat frm	Don't know	98	prev land use mat frm	98	Don't know
370720	prev land use mat frm	Other (specify)	99	prev land use mat frm	99	Other (specify)
370721	mat frm planted rows	No	1	mat frm planted rows	1	No
370721	mat frm planted rows	Yes, at a 2 meter distance	2	mat frm planted rows	2	Yes, at a 2 meter distance
370721	mat frm planted rows	Yes, at a 2,5 meter distance	3	mat frm planted rows	3	Yes, at a 2,5 meter distance
370721	mat frm planted rows	Yes, at a 3 meter distance	4	mat frm planted rows	4	Yes, at a 3 meter distance
370721	mat frm planted rows	Yes at a 3+ meter distance	5	mat frm planted rows	5	Yes at a 3+ meter distance
370726	types labour inputs 12	Household (incl. respondent)	1	types labour inputs 12_Household (incl. respondent)	1	Y - Household (incl. respondent)
370726	types labour inputs 12	Casual/hired	2	types labour inputs 12_Casual/hired	1	Y - Casual/hired
370726	types labour inputs 12	Salaried	3	types labour inputs 12_Salaried	1	Y - Salaried
370726	types labour inputs 12	Caretakers	4	types labour inputs 12_Caretakers	1	Y - Caretakers
370726	types labour inputs 12	Nnoboa	7	types labour inputs 12_Nnoboa	1	Y - Nnoboa
370726	types labour inputs 12	Non-household members of extended family (siblings)	8	types labour inputs 12_Non-household members of extended family (siblings)	1	Y - Non-household members of extended family (siblings)
370726	types labour inputs 12	Others (state)	99	types labour inputs 12_Others (state)	1	Y - Others (state)
370749	have nursery	no	1	have nursery	1	no
370749	have nursery	yes	2	have nursery	2	yes
370751	source plant mat seedlings	SPU	1	source plant mat seedlings	1	SPU
370751	source plant mat seedlings	farmer's selection	2	source plant mat seedlings	2	farmer's selection
370752	labour used nursery	Hired labour only	1	labour used nursery	1	Hired labour only
370752	labour used nursery	Household labour only	2	labour used nursery	2	Household labour only
370752	labour used nursery	Both hired and household labour	3	labour used nursery	3	Both hired and household labour
370758	size yfrm measure estimate	farmer estimated	1	size yfrm measure estimate	1	farmer estimated
370758	size yfrm measure estimate	measured	2	size yfrm measure estimate	2	measured
370760	ownership yfrm	Privately owned by respondent (inherrited/gifted)	1	ownership yfrm	1	Privately owned by respondent (inherrited/gifted)
370760	ownership yfrm	Privately owned by respondent (sharecropping)	2	ownership yfrm	2	Privately owned by respondent (sharecropping)
370760	ownership yfrm	Privately owned by respondent (bought)	3	ownership yfrm	3	Privately owned by respondent (bought)
370760	ownership yfrm	Privately owned by someone else in household	6	ownership yfrm	6	Privately owned by someone else in household
370760	ownership yfrm	Customary ownership (family land)	4	ownership yfrm	4	Customary ownership (family land)
370760	ownership yfrm	Customary ownership (stool land)	5	ownership yfrm	5	Customary ownership (stool land)
370760	ownership yfrm	Customary ownershihp by someone else in the household	7	ownership yfrm	7	Customary ownershihp by someone else in the household
370760	ownership yfrm	Rented/borrowed from owner outside household	8	ownership yfrm	8	Rented/borrowed from owner outside household
370760	ownership yfrm	Caretaker (Abunu, 50-50)	9	ownership yfrm	9	Caretaker (Abunu, 50-50)
370760	ownership yfrm	Caretaker (Abusan, 67-33)	10	ownership yfrm	10	Caretaker (Abusan, 67-33)
370760	ownership yfrm	Other (specify)	99	ownership yfrm	99	Other (specify)
370762	own title of yfrm	Yes	1	own title of yfrm	1	Yes
370762	own title of yfrm	No	0	own title of yfrm	0	No
370762	own title of yfrm	Yes, but the documentation is not (yet) okay	2	own title of yfrm	2	Yes, but the documentation is not (yet) okay
370763	type plant method	direct seed (planting at stake)	1	type plant method	1	direct seed (planting at stake)
370763	type plant method	transplanted seedlings	2	type plant method	2	transplanted seedlings
370763	type plant method	transplanted seedlings, in rows/using lining and pegging	3	type plant method	3	transplanted seedlings, in rows/using lining and pegging
370765	prev land use yfrm	Short fallow/foodcrop field	1	prev land use yfrm	1	Short fallow/foodcrop field
370765	prev land use yfrm	Bush fallow	2	prev land use yfrm	2	Bush fallow
370765	prev land use yfrm	Secondary forest	3	prev land use yfrm	3	Secondary forest
370765	prev land use yfrm	Primary forest	4	prev land use yfrm	4	Primary forest
370765	prev land use yfrm	Don't know	98	prev land use yfrm	98	Don't know
370765	prev land use yfrm	Other (specify)	99	prev land use yfrm	99	Other (specify)
370785	pests diseases	No disease	0	pests diseases_No disease	1	Y - No disease
370785	pests diseases	Blackpod	1	pests diseases_Blackpod	1	Y - Blackpod
370785	pests diseases	Dieback	2	pests diseases_Dieback	1	Y - Dieback
370785	pests diseases	Swollen shoot/CSSVD	3	pests diseases_Swollen shoot/CSSVD	1	Y - Swollen shoot/CSSVD
370785	pests diseases	Leaf spot	4	pests diseases_Leaf spot	1	Y - Leaf spot
370785	pests diseases	Capsids/mirids	5	pests diseases_Capsids/mirids	1	Y - Capsids/mirids
370785	pests diseases	Mealy bugs	6	pests diseases_Mealy bugs	1	Y - Mealy bugs
370785	pests diseases	Mistletoe	11	pests diseases_Mistletoe	1	Y - Mistletoe
370785	pests diseases	Stem borers	7	pests diseases_Stem borers	1	Y - Stem borers
370785	pests diseases	Stem canker	10	pests diseases_Stem canker	1	Y - Stem canker
370785	pests diseases	Termites	8	pests diseases_Termites	1	Y - Termites
370785	pests diseases	Rodents	9	pests diseases_Rodents	1	Y - Rodents
370785	pests diseases	Other(s) (specify)	99	pests diseases_Other(s) (specify)	1	Y - Other(s) (specify)
370786	blackpod incidence	January	1	blackpod incidence_January	1	Y - January
370786	blackpod incidence	February	2	blackpod incidence_February	1	Y - February
370786	blackpod incidence	March	3	blackpod incidence_March	1	Y - March
370786	blackpod incidence	April	4	blackpod incidence_April	1	Y - April
370786	blackpod incidence	May	5	blackpod incidence_May	1	Y - May
370786	blackpod incidence	June	6	blackpod incidence_June	1	Y - June
370786	blackpod incidence	July	7	blackpod incidence_July	1	Y - July
370786	blackpod incidence	August	8	blackpod incidence_August	1	Y - August
370786	blackpod incidence	September	9	blackpod incidence_September	1	Y - September
370786	blackpod incidence	October	10	blackpod incidence_October	1	Y - October
370786	blackpod incidence	November	11	blackpod incidence_November	1	Y - November
370786	blackpod incidence	December	12	blackpod incidence_December	1	Y - December
370788	dieback incidence	January	1	dieback incidence_January	1	Y - January
370788	dieback incidence	February	2	dieback incidence_February	1	Y - February
370788	dieback incidence	March	3	dieback incidence_March	1	Y - March
370788	dieback incidence	April	4	dieback incidence_April	1	Y - April
370788	dieback incidence	May	5	dieback incidence_May	1	Y - May
370788	dieback incidence	June	6	dieback incidence_June	1	Y - June
370788	dieback incidence	July	7	dieback incidence_July	1	Y - July
370788	dieback incidence	August	8	dieback incidence_August	1	Y - August
370788	dieback incidence	September	9	dieback incidence_September	1	Y - September
370788	dieback incidence	October	10	dieback incidence_October	1	Y - October
370788	dieback incidence	November	11	dieback incidence_November	1	Y - November
370788	dieback incidence	December	12	dieback incidence_December	1	Y - December
370790	swollensh incidence	January	1	swollensh incidence_January	1	Y - January
370790	swollensh incidence	February	2	swollensh incidence_February	1	Y - February
370790	swollensh incidence	March	3	swollensh incidence_March	1	Y - March
370790	swollensh incidence	April	4	swollensh incidence_April	1	Y - April
370790	swollensh incidence	May	5	swollensh incidence_May	1	Y - May
370790	swollensh incidence	June	6	swollensh incidence_June	1	Y - June
370790	swollensh incidence	July	7	swollensh incidence_July	1	Y - July
370790	swollensh incidence	August	8	swollensh incidence_August	1	Y - August
370790	swollensh incidence	September	9	swollensh incidence_September	1	Y - September
370790	swollensh incidence	October	10	swollensh incidence_October	1	Y - October
370790	swollensh incidence	November	11	swollensh incidence_November	1	Y - November
370790	swollensh incidence	December	12	swollensh incidence_December	1	Y - December
370792	leaf spot incidence	January	1	leaf spot incidence_January	1	Y - January
370792	leaf spot incidence	February	2	leaf spot incidence_February	1	Y - February
370792	leaf spot incidence	March	3	leaf spot incidence_March	1	Y - March
370792	leaf spot incidence	April	4	leaf spot incidence_April	1	Y - April
370792	leaf spot incidence	May	5	leaf spot incidence_May	1	Y - May
370792	leaf spot incidence	June	6	leaf spot incidence_June	1	Y - June
370792	leaf spot incidence	July	7	leaf spot incidence_July	1	Y - July
370792	leaf spot incidence	August	8	leaf spot incidence_August	1	Y - August
370792	leaf spot incidence	September	9	leaf spot incidence_September	1	Y - September
370792	leaf spot incidence	October	10	leaf spot incidence_October	1	Y - October
370792	leaf spot incidence	November	11	leaf spot incidence_November	1	Y - November
370792	leaf spot incidence	December	12	leaf spot incidence_December	1	Y - December
370794	capsid mirid incidence	January	1	capsid mirid incidence_January	1	Y - January
370794	capsid mirid incidence	February	2	capsid mirid incidence_February	1	Y - February
370794	capsid mirid incidence	March	3	capsid mirid incidence_March	1	Y - March
370794	capsid mirid incidence	April	4	capsid mirid incidence_April	1	Y - April
370794	capsid mirid incidence	May	5	capsid mirid incidence_May	1	Y - May
370794	capsid mirid incidence	June	6	capsid mirid incidence_June	1	Y - June
370794	capsid mirid incidence	July	7	capsid mirid incidence_July	1	Y - July
370794	capsid mirid incidence	August	8	capsid mirid incidence_August	1	Y - August
370794	capsid mirid incidence	September	9	capsid mirid incidence_September	1	Y - September
370794	capsid mirid incidence	October	10	capsid mirid incidence_October	1	Y - October
370794	capsid mirid incidence	November	11	capsid mirid incidence_November	1	Y - November
370794	capsid mirid incidence	December	12	capsid mirid incidence_December	1	Y - December
370796	mealy bug incidence	January	1	mealy bug incidence_January	1	Y - January
370796	mealy bug incidence	February	2	mealy bug incidence_February	1	Y - February
370796	mealy bug incidence	March	3	mealy bug incidence_March	1	Y - March
370796	mealy bug incidence	April	4	mealy bug incidence_April	1	Y - April
370796	mealy bug incidence	May	5	mealy bug incidence_May	1	Y - May
370796	mealy bug incidence	June	6	mealy bug incidence_June	1	Y - June
370796	mealy bug incidence	July	7	mealy bug incidence_July	1	Y - July
370796	mealy bug incidence	August	8	mealy bug incidence_August	1	Y - August
370796	mealy bug incidence	September	9	mealy bug incidence_September	1	Y - September
370796	mealy bug incidence	October	10	mealy bug incidence_October	1	Y - October
370796	mealy bug incidence	November	11	mealy bug incidence_November	1	Y - November
370796	mealy bug incidence	December	12	mealy bug incidence_December	1	Y - December
372483	mistletoe incidence	January	1	mistletoe incidence_January	1	Y - January
372483	mistletoe incidence	February	2	mistletoe incidence_February	1	Y - February
372483	mistletoe incidence	March	3	mistletoe incidence_March	1	Y - March
372483	mistletoe incidence	April	4	mistletoe incidence_April	1	Y - April
372483	mistletoe incidence	May	5	mistletoe incidence_May	1	Y - May
372483	mistletoe incidence	June	6	mistletoe incidence_June	1	Y - June
372483	mistletoe incidence	July	7	mistletoe incidence_July	1	Y - July
372483	mistletoe incidence	August	8	mistletoe incidence_August	1	Y - August
372483	mistletoe incidence	September	9	mistletoe incidence_September	1	Y - September
372483	mistletoe incidence	October	10	mistletoe incidence_October	1	Y - October
372483	mistletoe incidence	November	11	mistletoe incidence_November	1	Y - November
372483	mistletoe incidence	December	12	mistletoe incidence_December	1	Y - December
370798	stem borers incidence	January	1	stem borers incidence_January	1	Y - January
370798	stem borers incidence	February	2	stem borers incidence_February	1	Y - February
370798	stem borers incidence	March	3	stem borers incidence_March	1	Y - March
370798	stem borers incidence	April	4	stem borers incidence_April	1	Y - April
370798	stem borers incidence	May	5	stem borers incidence_May	1	Y - May
370798	stem borers incidence	June	6	stem borers incidence_June	1	Y - June
370798	stem borers incidence	July	7	stem borers incidence_July	1	Y - July
370798	stem borers incidence	August	8	stem borers incidence_August	1	Y - August
370798	stem borers incidence	September	9	stem borers incidence_September	1	Y - September
370798	stem borers incidence	October	10	stem borers incidence_October	1	Y - October
370798	stem borers incidence	November	11	stem borers incidence_November	1	Y - November
370798	stem borers incidence	December	12	stem borers incidence_December	1	Y - December
372485	stem canker incidence	January	1	stem canker incidence_January	1	Y - January
372485	stem canker incidence	February	2	stem canker incidence_February	1	Y - February
372485	stem canker incidence	March	3	stem canker incidence_March	1	Y - March
372485	stem canker incidence	April	4	stem canker incidence_April	1	Y - April
372485	stem canker incidence	May	5	stem canker incidence_May	1	Y - May
372485	stem canker incidence	June	6	stem canker incidence_June	1	Y - June
372485	stem canker incidence	July	7	stem canker incidence_July	1	Y - July
372485	stem canker incidence	August	8	stem canker incidence_August	1	Y - August
372485	stem canker incidence	September	9	stem canker incidence_September	1	Y - September
372485	stem canker incidence	October	10	stem canker incidence_October	1	Y - October
372485	stem canker incidence	November	11	stem canker incidence_November	1	Y - November
372485	stem canker incidence	December	12	stem canker incidence_December	1	Y - December
370800	termites incidence	January	1	termites incidence_January	1	Y - January
370800	termites incidence	February	2	termites incidence_February	1	Y - February
370800	termites incidence	March	3	termites incidence_March	1	Y - March
370800	termites incidence	April	4	termites incidence_April	1	Y - April
370800	termites incidence	May	5	termites incidence_May	1	Y - May
370800	termites incidence	June	6	termites incidence_June	1	Y - June
370800	termites incidence	July	7	termites incidence_July	1	Y - July
370800	termites incidence	August	8	termites incidence_August	1	Y - August
370800	termites incidence	September	9	termites incidence_September	1	Y - September
370800	termites incidence	October	10	termites incidence_October	1	Y - October
370800	termites incidence	November	11	termites incidence_November	1	Y - November
370800	termites incidence	December	12	termites incidence_December	1	Y - December
370802	rodents incidence	January	1	rodents incidence_January	1	Y - January
370802	rodents incidence	February	2	rodents incidence_February	1	Y - February
370802	rodents incidence	March	3	rodents incidence_March	1	Y - March
370802	rodents incidence	April	4	rodents incidence_April	1	Y - April
370802	rodents incidence	May	5	rodents incidence_May	1	Y - May
370802	rodents incidence	June	6	rodents incidence_June	1	Y - June
370802	rodents incidence	July	7	rodents incidence_July	1	Y - July
370802	rodents incidence	August	8	rodents incidence_August	1	Y - August
370802	rodents incidence	September	9	rodents incidence_September	1	Y - September
370802	rodents incidence	October	10	rodents incidence_October	1	Y - October
370802	rodents incidence	November	11	rodents incidence_November	1	Y - November
370802	rodents incidence	December	12	rodents incidence_December	1	Y - December
370805	weather conditions	No change in climate	1	weather conditions	1	No change in climate
370805	weather conditions	Fewer rains with increased temperature	2	weather conditions	2	Fewer rains with increased temperature
370805	weather conditions	Heavy rains and storms	3	weather conditions	3	Heavy rains and storms
370805	weather conditions	Unpredictable rain and dry periods	4	weather conditions	4	Unpredictable rain and dry periods
370805	weather conditions	Other(s) (specify)	99	weather conditions	99	Other(s) (specify)
370808	neg effect clim productiv	no	1	neg effect clim productiv	1	no
370808	neg effect clim productiv	yes, both by drought and by rain event	2	neg effect clim productiv	2	yes, both by drought and by rain event
370808	neg effect clim productiv	Yes, but only by drought event	3	neg effect clim productiv	3	Yes, but only by drought event
370808	neg effect clim productiv	Yes, but only by rain event	4	neg effect clim productiv	4	Yes, but only by rain event
370809	neg effect drought	Yield decline due to lack of water	1	neg effect drought_Yield decline due to lack of water	1	Y - Yield decline due to lack of water
370809	neg effect drought	Yield decline due to more pests	2	neg effect drought_Yield decline due to more pests	1	Y - Yield decline due to more pests
370809	neg effect drought	Yield decline due to more diseases	3	neg effect drought_Yield decline due to more diseases	1	Y - Yield decline due to more diseases
370809	neg effect drought	Wild fires destroying farms	4	neg effect drought_Wild fires destroying farms	1	Y - Wild fires destroying farms
370809	neg effect drought	Quality (pod and bean size)	5	neg effect drought_Quality (pod and bean size)	1	Y - Quality (pod and bean size)
370809	neg effect drought	Other(s)	6	neg effect drought_Other(s)	1	Y - Other(s)
370816	neg effect rain	Yield decline due to (part of the) crop being washed away	1	neg effect rain_Yield decline due to (part of the) crop being washed away	1	Y - Yield decline due to (part of the) crop being washed away
370816	neg effect rain	Yield decline due to waterlogging	2	neg effect rain_Yield decline due to waterlogging	1	Y - Yield decline due to waterlogging
370816	neg effect rain	Soil erosion	3	neg effect rain_Soil erosion	1	Y - Soil erosion
370816	neg effect rain	Quality (pod and bean size)	4	neg effect rain_Quality (pod and bean size)	1	Y - Quality (pod and bean size)
370816	neg effect rain	Other(s)	99	neg effect rain_Other(s)	1	Y - Other(s)
370823	shade help reduce effect	shade was mentioned in the last question	0	shade help reduce effect	0	shade was mentioned in the last question
370823	shade help reduce effect	yes	1	shade help reduce effect	1	yes
370823	shade help reduce effect	no	2	shade help reduce effect	2	no
370824	do improve shade	Maintaining existing trees	1	do improve shade	1	Maintaining existing trees
370824	do improve shade	Planting more trees	2	do improve shade	2	Planting more trees
370824	do improve shade	Yet to start planting	3	do improve shade	3	Yet to start planting
370825	change crops	yes	1	change crops	1	yes
370825	change crops	no	2	change crops	2	no
370827	benefits shade trees	Allows good aeration	1	benefits shade trees_Allows good aeration	1	Y - Allows good aeration
370827	benefits shade trees	Diversification of farm products (fruits, medicine, timber, etc.)	2	benefits shade trees_Diversification of farm products (fruits, medicine, timber, etc.)	1	Y - Diversification of farm products (fruits, medicine, timber, etc.)
370827	benefits shade trees	Improve soil fertility	3	benefits shade trees_Improve soil fertility	1	Y - Improve soil fertility
370827	benefits shade trees	Improve soil moisture	4	benefits shade trees_Improve soil moisture	1	Y - Improve soil moisture
370827	benefits shade trees	Improves cocoa quality	5	benefits shade trees_Improves cocoa quality	1	Y - Improves cocoa quality
370827	benefits shade trees	Increase resiliance to drougth	6	benefits shade trees_Increase resiliance to drougth	1	Y - Increase resiliance to drougth
370827	benefits shade trees	Improves micro climate	7	benefits shade trees_Improves micro climate	1	Y - Improves micro climate
370827	benefits shade trees	Serves as a wind break	8	benefits shade trees_Serves as a wind break	1	Y - Serves as a wind break
370827	benefits shade trees	Suppresses weed growth	9	benefits shade trees_Suppresses weed growth	1	Y - Suppresses weed growth
370827	benefits shade trees	Other(s) (specify)	99	benefits shade trees_Other(s) (specify)	1	Y - Other(s) (specify)
370829	problems shade trees	Competes for nutrients	1	problems shade trees_Competes for nutrients	1	Y - Competes for nutrients
370829	problems shade trees	Competes for rooting space	2	problems shade trees_Competes for rooting space	1	Y - Competes for rooting space
370829	problems shade trees	Competes for water	3	problems shade trees_Competes for water	1	Y - Competes for water
370829	problems shade trees	Causes mechanical damage	4	problems shade trees_Causes mechanical damage	1	Y - Causes mechanical damage
370829	problems shade trees	Favors stem borer	5	problems shade trees_Favors stem borer	1	Y - Favors stem borer
370829	problems shade trees	Harbor rodents	6	problems shade trees_Harbor rodents	1	Y - Harbor rodents
370829	problems shade trees	Harbor swollen shoot virus	7	problems shade trees_Harbor swollen shoot virus	1	Y - Harbor swollen shoot virus
370829	problems shade trees	Harbor/alternate host to mirids	8	problems shade trees_Harbor/alternate host to mirids	1	Y - Harbor/alternate host to mirids
370829	problems shade trees	Increase incidence of black pod disease	9	problems shade trees_Increase incidence of black pod disease	1	Y - Increase incidence of black pod disease
370829	problems shade trees	Promote/alternate host to parasites (mistletoe)	10	problems shade trees_Promote/alternate host to parasites (mistletoe)	1	Y - Promote/alternate host to parasites (mistletoe)
370829	problems shade trees	Other(s) (specify)	99	problems shade trees_Other(s) (specify)	1	Y - Other(s) (specify)
370831	thin out shade	yes	1	thin out shade	1	yes
370831	thin out shade	no	2	thin out shade	2	no
370832	replace shade	yes	1	replace shade	1	yes
370832	replace shade	no	2	replace shade	2	no
370834	prune shade	yes	1	prune shade	1	yes
370834	prune shade	no	2	prune shade	2	no
370836	when prune shade	January	1	when prune shade_January	1	Y - January
370836	when prune shade	February	2	when prune shade_February	1	Y - February
370836	when prune shade	March	3	when prune shade_March	1	Y - March
370836	when prune shade	April	4	when prune shade_April	1	Y - April
370836	when prune shade	May	5	when prune shade_May	1	Y - May
370836	when prune shade	June	6	when prune shade_June	1	Y - June
370836	when prune shade	July	7	when prune shade_July	1	Y - July
370836	when prune shade	August	8	when prune shade_August	1	Y - August
370836	when prune shade	September	9	when prune shade_September	1	Y - September
370836	when prune shade	October	10	when prune shade_October	1	Y - October
370836	when prune shade	November	11	when prune shade_November	1	Y - November
370836	when prune shade	December	12	when prune shade_December	1	Y - December

## Sheet: On-Farm Inventory data
Region	No	count	Species	canopy	dbh	h	origin	age
Dry	142	62	Akonkodie	49.754	63.4	19.3	1	15
Dry	142	56	Awiemfosamina	12.19	23.5	11.6	1	10
Dry	142	10	Awiemfosamina	10.848	18.2	9	1	10
Dry	142	93	Bese	15.382	47.6	12.9	1	30
Dry	142	39	Bonsamdua	94.685	75	22.2	1	35
Dry	142	16	Danta	18.227	30.2	23.6	1	40
Dry	142	20	Esa kokoo	10.579	29.4	15.1	1	10
Dry	142	66	Foto	21.487	39.2	10.3	1	8
Dry	142	63	Funtum	54.501	39.3	12.7	1	20
Dry	142	65	Funtum	15.137	20.1	11.2	1	10
Dry	142	38	Khaya anthotica	6.8739	24.2	9.4	1	10
Dry	142	43	Konkroma	2.5689	16	9.1	1	10
Dry	142	45	Konkroma	5.837	25.2	9.2	1	10
Dry	142	37	Kyenkyen	26.67	54.55	20.1	1	15
Dry	142	48	Kyenkyen	6.506	67	14.5	1	20
Dry	142	59	Kyenkyen	11.204	38.5	20.4	1	12
Dry	142	68	Mango	31.5	38.4	10.1	2	20
Dry	142	69	Mango	44.722	38.8	8.8	1	25
Dry	142	73	Mango	5.6555	25	9.1	2	20
Dry	142	92	Mango	3.848	25.4	7.5	2	10
Dry	142	95	Mango	9.098	17.7	9.1	2	10
Dry	142	100	Mango	14.756	23.3	11.2	2	15
Dry	142	101	Mango	39.431	24	11.7	2	15
Dry	142	103	Mango	23.801	23.9	17.1	2	15
Dry	142	51	Nyamedua	50.322	26.7	13.4	1	5
Dry	142	33	Odoma	4.2886	40.6	12.7	1	15
Dry	142	35	Odoma	111.71	38.2	19.6	1	25
Dry	142	49	Odoma	39.814	32.6	13.8	1	30
Dry	142	30	Odoma	22.555	59.4	20.2	1	20
Dry	142	24	Odum	204.99	136.4	39.4	1	60
Dry	142	57	Odum	11.216	59.7	21.3	1	40
Dry	142	7	Ofram	16.961	36.8	19.2	1	15
Dry	142	8	Ofram	17.942	35.5	21	1	15
Dry	142	21	Ofram	70.779	46.7	18.3	1	12
Dry	142	28	Ofram	13.065	27.6	11.4	1	8
Dry	142	50	Ofram	24.014	29.1	11.6	1	7
Dry	142	53	Ofram	42.076	51.1	16.3	1	20
Dry	142	88	Ofram	32.476	36.2	16	1	10
Dry	142	41	Ohaa	35.37	78	18.1	1	15
Dry	142	12	Okro	148.51	39.4	14.2	1	25
Dry	142	23	Okro	2.5493	29.1	8.5	1	8
Dry	142	64	Okro	75.643	32	19.6	1	15
Dry	142	1	Orange	7.973	25.7	8	2	35
Dry	142	2	Orange	2.9604	28.6	9.5	2	35
Dry	142	3	Orange	1.455	26.7	9.8	2	35
Dry	142	4	Orange	9.9458	25.1	12.2	2	35
Dry	142	5	Orange	21.899	31.4	13.4	2	35
Dry	142	6	Orange	2.0947	23.2	7.2	2	35
Dry	142	9	Orange	8.1037	29.5	13.5	2	35
Dry	142	13	Orange	14.325	26.1	11.8	2	35
Dry	142	14	Orange	5.5888	30.5	9.6	2	35
Dry	142	18	Orange	9.0262	25.6	9.1	2	35
Dry	142	19	Orange	17.666	29	12	2	35
Dry	142	22	Orange	4.9454	32.2	11.6	2	35
Dry	142	26	Orange	5.6693	33.3	12.9	2	35
Dry	142	27	Orange	14.366	47.6	13.8	2	35
Dry	142	29	Orange	4.046	31.5	9.6	2	35
Dry	142	31	Orange	22.246	22.6	12.9	2	35
Dry	142	32	Orange	11.161	31.8	12.8	2	35
Dry	142	34	Orange	4.999	32.9	15.1	2	35
Dry	142	40	Orange	15.491	28.8	6.9	2	35
Dry	142	44	Orange	2.0967	29	7.2	2	35
Dry	142	46	Orange	3.121	23.8	8.5	2	35
Dry	142	74	Orange	1.5612	26.5	9.3	2	35
Dry	142	75	Orange	2.318	24	9.9	2	35
Dry	142	76	Orange	0.9441	15.3	7.6	2	35
Dry	142	77	Orange	3.73745	21.5	7.6	2	35
Dry	142	78	Orange	3.2304	32.5	9.4	2	35
Dry	142	79	Orange	5.957	32.3	11	2	35
Dry	142	80	Orange	4.516	28.6	12.1	2	35
Dry	142	81	Orange	5.868	25.2	11	2	35
Dry	142	82	Orange	6.0133	18	9.1	2	35
Dry	142	83	Orange	1.958	46.8	19.1	2	35
Dry	142	84	Orange	1.96	18.3	8.4	2	35
Dry	142	85	Orange	11.185	28.4	10.7	2	35
Dry	142	86	Orange	7.792	24.6	9.3	2	35
Dry	142	87	Orange	0.867	19.2	8	2	35
Dry	142	89	Orange	2.937	18.4	7.7	2	35
Dry	142	90	Orange	13.721	27.6	8.6	2	35
Dry	142	91	Orange	20.832	17.3	8	2	35
Dry	142	94	Orange	9.098	12.2	9.1	2	35
Dry	142	96	Orange	9.098	19.8	9.1	2	35
Dry	142	97	Orange	13.322	30.1	12.2	2	35
Dry	142	99	Orange	3.387	23.7	10.7	2	35
Dry	142	102	Orange	8.17	25.1	8.1	2	35
Dry	142	25	Sese	29.803	69.6	19.6	1	35
Dry	142	11	Sesemasa	0.6574	44.5	16.5	1	15
Dry	142	15	Sesemasa	5.023	40.2	24.7	1	20
Dry	142	17	Sesemasa	3.366	44.5	23.4	1	25
Dry	142	36	Sesemasa	0.4887	41.8	21.7	1	15
Dry	142	42	Sesemasa	1.514	37.8	10.7	1	20
Dry	142	47	Sesemasa	1.17	50.8	20	1	25
Dry	142	52	Sesemasa	2.282	59.2	18.6	1	35
Dry	142	54	Sesemasa	2.5026	49.4	21.6	1	30
Dry	142	55	Sesemasa	0.2957	31.2	15.5	1	15
Dry	142	58	Sesemasa	0.1416	27.8	13.5	1	10
Dry	142	67	Sesemasa	3.1366	38.6	18.7	1	15
Dry	142	98	Sesemasa	1.372	25.8	11.3	1	12
Dry	142	72	Tweneboa	35.132	95	16.8	1	30
Dry	142	61	wama	62.438	73.5	19.3	1	35
Dry	142	70	wama	23.437	75	24.1	1	30
Dry	142	71	wama	129.7	85.4	25.4	1	38
Dry	142	60	wonton	38.216	37.2	16.1	1	15
Dry	140	5	Avocado	2.017	12.6	9.7	2	8
Dry	140	6	Konkroma	6.277	22.4	10.1	1	10
Dry	140	7	Konkroma	10.054	27.8	12	1	10
Dry	140	4	Odoma	3.947	21.9	8.9	1	10
Dry	140	1	Orange	8.007	22.5	8.5	2	10
Dry	140	2	Orange	8.102	15.6	8.5	2	10
Dry	140	3	Orange	8.008	14.4	8.5	2	10
Dry	140	8	Sese	0.201	27.6	14.4	1	12
Dry	141	35	Akonkodie	78.811	92.2	18.4	1	15
Dry	141	10	Avocado	2.384	22.6	10.5	2	10
Dry	141	34	Avocado	44.668	32.8	14.3	2	30
Dry	141	36	Avocado	12.195	29.6	14.2	2	20
Dry	141	37	Avocado	12.195	29.6	14.2	2	20
Dry	141	39	Avocado	67.338	44.1	20.1	2	20
Dry	141	42	Avocado	10	22.6	13	2	15
Dry	141	60	Avocado	2.845	16.8	11.1	2	10
Dry	141	64	Avocado	6.957	31	15.2	2	12
Dry	141	41	Awiemfosamina	3.985	24.5	12	1	10
Dry	141	49	Bonsamdua	9.162	12	9	1	4
Dry	141	33	Candoli	17.828	94.6	38.8	1	70
Dry	141	44	Deeball	1.965	12.3	8.9	2	5
Dry	141	21	Dubin	20.7	54.5	17	1	40
Dry	141	11	Edinam	5.776	48.2	24.7	1	20
Dry	141	13	Esa fufuo	18.061	20.6	10.9	1	15
Dry	141	46	Esa fufuo	1.3253	20.5	11	1	12
Dry	141	30	Esa kokoo	30.919	31.3	15.7	1	25
Dry	141	62	Esa kokoo	4.957	16.6	12	1	20
Dry	141	66	Esa kokoo	5	20.4	13.1	1	20
Dry	141	67	Esa kokoo	21.8	21.8	12.5	1	22
Dry	141	25	Fotie	28.863	86.7	27.5	1	99
Dry	141	51	Foto	2.868	21.7	9.6	1	6
Dry	141	61	Foto	3.012	30.7	8.9	1	10
Dry	141	59	Gliricidia	2.231	19.2	10.1	2	5
Dry	141	3	Katawani	7.869	26.1	12.9	1	10
Dry	141	47	Konkroma	11.981	33.8	12.7	1	15
Dry	141	68	Konkroma	3.046	23.1	13.6	1	8
Dry	141	12	Kyenkyen	8.979	47	24	1	20
Dry	141	24	Kyenkyen	58.163	53.7	19.2	1	40
Dry	141	57	Kyenkyen	15.056	51.8	22	1	15
Dry	141	65	Kyenkyen	0.85	21.6	11.9	1	8
Dry	141	1	Odum	20.237	24.7	13	1	30
Dry	141	14	Odum	52.486	43.5	15.1	1	45
Dry	141	20	Odum	4.573	29.4	17.1	1	20
Dry	141	58	Odum	21.746	35.6	14	1	15
Dry	141	2	Ofram	24.869	32.5	19.3	2	20
Dry	141	4	Ofram	27.367	48.7	22.9	2	20
Dry	141	5	Ofram	22.828	49.8	21.1	2	20
Dry	141	6	Ofram	24.409	46.5	21.4	2	20
Dry	141	7	Ofram	20.677	47	21.3	2	20
Dry	141	9	Ofram	24.735	44	22.7	2	20
Dry	141	28	Ofram	11.416	39.4	19.8	1	20
Dry	141	17	Okro	24.129	20.2	9.4	1	10
Dry	141	53	Okro	50.713	49.6	22.6	1	25
Dry	141	54	Okro	17.429	28	18.3	1	20
Dry	141	56	Okro	23.284	46.2	23.6	1	30
Dry	141	18	Okuo	11.053	25.4	11.4	1	15
Dry	141	27	Okwere	37.807	101.4	25.4	1	60
Dry	141	45	Orange	0.486	7.9	6.9	2	4
Dry	141	38	Pampena	46.173	28.2	12.7	1	12
Dry	141	40	Pampena	64.249	36.8	15.8	1	10
Dry	141	55	Pampena	40.802	35.3	20.2	1	25
Dry	141	22	Prekese	37.143	25.3	10.1	1	15
Dry	141	52	Sese	8.201	22.3	17.6	1	15
Dry	141	63	Sese	1.12	19.8	14.8	1	10
Dry	141	8	Teak	11.56	25	14.5	2	12
Dry	141	15	Teak	10.813	15.8	12.2	2	12
Dry	141	16	Teak	3.789	14.9	11	2	12
Dry	141	19	Teak	19.347	19.3	11.6	2	12
Dry	141	23	Teak	2.552	16.8	11.1	2	12
Dry	141	26	Teak	9.335	16.5	11.8	2	12
Dry	141	29	Teak	3.22	21	6.7	2	12
Dry	141	31	Teak	7.825	21.7	15.6	2	12
Dry	141	32	wama	200.01	63.1	22.6	1	50
Dry	141	50	Wawa	5.909	28.3	19.4	1	15
Dry	141	43	Yaya	50.62	63.2	18.2	1	45
Dry	141	48	York	37.207	32.5	14.8	1	5
Dry	119	43	Akye	13.564	24	14.4	1	15
Dry	119	48	Akye	0.8745	12.5	9	1	6
Dry	119	67	Akye	3.8906	23.5	12.3	1	10
Dry	119	74	Akye	2.5475	22.4	11.3	1	12
Dry	119	38	Avocado	2.854	16.3	9.6	1	6
Dry	119	62	Avocado	1.0419	17.9	7.7	2	7
Dry	119	77	Avocado	5.9552	19.5	12.9	2	8
Dry	119	82	Avocado	3.216	22.8	9.6	2	7
Dry	119	58	Awiemfosamina	5.1421	26.9	14.6	2	15
Dry	119	15	Dahoma	4.7697	10.1	8.9	1	8
Dry	119	40	Funtum	4.6612	18.5	10.9	1	15
Dry	119	2	Kakapenpen	6.4013	12	10.3	1	12
Dry	119	78	Konkroma	3.9104	34.4	15.4	1	18
Dry	119	41	Kumnini	31.855	29	16.6	1	20
Dry	119	1	Kyenkyen	21.869	20.1	7.9	1	12
Dry	119	4	Kyenkyen	1.4565	20.5	9.9	1	12
Dry	119	6	Kyenkyen	2.2014	11.8	7.3	1	7
Dry	119	7	Kyenkyen	18.755	25.6	11.8	1	12
Dry	119	9	Kyenkyen	0.1873	12.6	9.1	1	8
Dry	119	10	Kyenkyen	1.7362	13.8	5.9	1	8
Dry	119	11	Kyenkyen	1.331	13.5	6.4	1	8
Dry	119	13	Kyenkyen	1.3568	13.4	9.8	1	8
Dry	119	17	Kyenkyen	3.1078	27.5	12.1	1	15
Dry	119	18	Kyenkyen	23.992	29.1	9.5	1	15
Dry	119	19	Kyenkyen	3.5861	29.6	12.2	1	17
Dry	119	20	Kyenkyen	19.595	29.7	9.8	1	16
Dry	119	21	Kyenkyen	3.9697	22	10.2	1	10
Dry	119	22	Kyenkyen	11.97	34.8	14	1	15
Dry	119	23	Kyenkyen	34.821	43.1	12.3	1	25
Dry	119	24	Kyenkyen	23.51	38	14.3	1	15
Dry	119	25	Kyenkyen	2.399	21.7	9.1	1	12
Dry	119	27	Kyenkyen	5.0727	18.5	11.5	1	12
Dry	119	29	Kyenkyen	5.868	15.8	7.1	1	8
Dry	119	30	Kyenkyen	1.1354	18.2	10.9	1	8
Dry	119	31	Kyenkyen	4.5653	15.8	9.6	1	8
Dry	119	33	Kyenkyen	9.4043	37.2	14	1	20
Dry	119	34	Kyenkyen	2.6244	35.1	12.8	1	25
Dry	119	35	Kyenkyen	4.8767	28.3	11.8	1	20
Dry	119	49	Kyenkyen	1.2324	21.9	11.2	1	12
Dry	119	50	Kyenkyen	0.5689	15.5	9.7	1	8
Dry	119	53	Kyenkyen	0.8201	14.5	9.2	1	8
Dry	119	54	Kyenkyen	1.9175	16.5	8.7	1	8
Dry	119	56	Kyenkyen	1.2382	17.5	9.6	1	8
Dry	119	59	Kyenkyen	2.012	17.1	12.3	1	8
Dry	119	60	Kyenkyen	3.2706	29.7	13.3	1	18
Dry	119	64	Kyenkyen	12.327	27	12.4	1	12
Dry	119	65	Kyenkyen	7.204	24.2	13.6	1	10
Dry	119	66	Kyenkyen	6.205	19.8	11.8	1	10
Dry	119	73	Kyenkyen	1.0436	16.6	10.7	1	10
Dry	119	81	Kyenkyen	9.7066	29.2	15.8	1	15
Dry	119	37	Mango	25.828	39.6	14.7	1	12
Dry	119	79	Nyankyerene	9.941	39	15.3	1	20
Dry	119	36	Nyankyerene	1.2053	21.8	9.8	1	18
Dry	119	3	Nyankyerene	4.379	26.7	15.7	1	20
Dry	119	8	Nyankyerene	7.9289	24.2	9.6	1	15
Dry	119	32	Nyankyerene	9.9548	33.4	10.9	1	28
Dry	119	42	Nyankyerene	5.9505	23.2	9.9	1	15
Dry	119	44	Nyankyerene	21.622	33.8	14.1	1	25
Dry	119	45	Nyankyerene	2.6453	18.5	11.3	1	15
Dry	119	46	Nyankyerene	0.9567	13.5	9.8	1	12
Dry	119	47	Nyankyerene	1.8364	13.2	8.9	1	12
Dry	119	51	Nyankyerene	6.8346	24.6	14.2	1	20
Dry	119	52	Nyankyerene	6.0498	25.1	13.5	1	25
Dry	119	55	Nyankyerene	8.2111	26.6	16	1	15
Dry	119	63	Nyankyerene	0.8537	16.7	10.2	1	8
Dry	119	68	Nyankyerene	20.001	30.4	10.8	1	25
Dry	119	70	Nyankyerene	16.0121	22.9	8.9	1	15
Dry	119	71	Nyankyerene	21.104	22.6	10.8	1	20
Dry	119	72	Nyankyerene	17.85	35.1	15	1	20
Dry	119	80	Nyankyerene	9.455	29	9.6	1	22
Dry	119	16	Odum	2.3155	10.2	7.5	1	5
Dry	119	75	Okoto	16.33	78	17.5	1	15
Dry	119	5	Sese	0.5341	10.1	9.4	1	8
Dry	119	12	Sese	0.3583	14	10	1	8
Dry	119	14	Sese	5.037	13.1	13.5	1	10
Dry	119	28	Sese	4.2863	19.4	11.6	1	12
Dry	119	39	Sese	1.4342	22	12.8	1	12
Dry	119	26	Sesemasa	1.7536	21.2	14.7	1	12
Dry	119	76	Sesemasa	2.3164	22.2	10.2	1	12
Dry	119	69	Sesia	10.011	18.3	7.1	1	12
Dry	119	57	Teak	7.0114	31.5	15.8	2	12
Dry	119	61	wama	9.7905	42.2	16.7	1	25
Dry	137	7	Akye	1.638	10.5	7.3	1	8
Dry	137	1	Avocado	0.718	16.2	9.9	2	5
Dry	137	15	Avocado	5.389	14.1	8.5	2	4
Dry	137	10	Foto	1.448	14.2	7.6	1	4
Dry	137	8	Konkroma	0.441	7.8	7.7	1	5
Dry	137	9	Konkroma	0.3618	12.2	8.5	1	8
Dry	137	11	Konkroma	1.934	14.5	13.1	1	8
Dry	137	4	Kyenkyen	2.3967	14.2	6.4	1	8
Dry	137	2	Nyankyerene	4.8538	8.3	7.5	1	5
Dry	137	5	Nyankyerene	1.977	9.9	7	1	5
Dry	137	12	Nyankyerene	1.1391	13.2	6.5	1	6
Dry	137	13	Odum	70.73	115.8	25.7	1	65
Dry	137	6	Okro	2.2638	10.4	7.1	1	6
Dry	137	14	Okro	19.497	23.1	8.9	1	12
Dry	137	3	Sese	7.7166	22.8	11.3	1	12
Dry	136	29	Akuokuonisuo	34.57	49.1	19.9	1	20
Dry	136	1	Avocado	3.204	14.3	9.9	2	6
Dry	136	2	Avocado	11.642	19.8	13.9	2	5
Dry	136	3	Avocado	13.629	28.5	13.7	2	10
Dry	136	4	Avocado	13.161	21.5	13.3	2	8
Dry	136	5	Avocado	10.894	20.6	14	2	10
Dry	136	6	Avocado	1.3402	10.8	8.8	2	4
Dry	136	7	Avocado	0.8199	8.8	7.5	2	3
Dry	136	10	Avocado	7.3299	15	9.9	2	5
Dry	136	11	Avocado	47.861	36.8	13.9	2	20
Dry	136	12	Avocado	0.426	10.2	8.6	2	4
Dry	136	15	Avocado	18.907	27.9	13.3	2	8
Dry	136	16	Avocado	22.344	26.4	11.9	2	8
Dry	136	17	Avocado	8.6497	20.9	12	2	7
Dry	136	18	Avocado	17.556	21.8	9.1	2	8
Dry	136	19	Avocado	4.8941	27.8	11.2	2	8
Dry	136	20	Avocado	3.1708	18.8	11.3	2	8
Dry	136	21	Avocado	1.1774	15.5	11	2	5
Dry	136	22	Avocado	1.2436	12.7	10.5	2	5
Dry	136	23	Avocado	0.9244	10.4	10.4	2	5
Dry	136	25	Avocado	1.002	11.5	8.1	2	5
Dry	136	31	Avocado	5.9484	18.2	9.8	2	5
Dry	136	32	Avocado	1.3695	17.5	9.2	2	5
Dry	136	35	Avocado	16.43	18.2	10.2	2	5
Dry	136	8	Foto	25.5	37	15.1	1	15
Dry	136	13	Foto	5.0633	30.1	13.7	1	8
Dry	136	34	Konkroma	37.016	37.4	12.3	1	18
Dry	136	14	Odoma	28.094	46.3	18	1	25
Dry	136	24	Odoma	15.06	60.6	17.6	1	25
Dry	136	9	Okro	26.023	28.8	16	1	20
Dry	136	28	Sesemasa	1.1741	24.8	14.3	1	20
Dry	136	36	Sesia	42.416	21.2	9.5	1	10
Dry	136	26	wama	49.595	85.4	21.9	1	40
Dry	136	27	wama	119.82	96.7	24.4	1	40
Dry	136	30	wama	46.127	75	25.5	1	25
Dry	136	33	wama	50.39	68.7	22.8	1	15
Dry	139	8	Akuokuonisuo	3.096	88.5	14.4	1	30
Dry	139	19	Akuokuonisuo	12.812	32.1	11.5	1	15
Dry	139	48	Bese	16.613	36.4	9.5	2	35
Dry	139	57	Bese	5.42	47.5	10.3	2	30
Dry	139	9	Gliricidia	13.283	18.1	10.4	2	12
Dry	139	12	Gliricidia	22.117	20	10.4	2	12
Dry	139	14	Gliricidia	17.978	17.5	12	2	12
Dry	139	16	Gliricidia	12.703	20.7	11.3	2	12
Dry	139	37	Gliricidia	2.687	16	12.6	2	12
Dry	139	46	Gliricidia	6.932	17.6	9.5	2	12
Dry	139	55	Gliricidia	2.562	14.3	9.3	2	12
Dry	139	61	Gliricidia	4.327	24.5	12.4	2	12
Dry	139	67	Gliricidia	2.422	19.6	10.4	2	12
Dry	139	71	Gliricidia	4.737	16.6	10.2	2	12
Dry	139	75	Gliricidia	14.459	19.9	10.9	2	12
Dry	139	78	Gliricidia	7.684	16.5	9.5	2	10
Dry	139	79	Gliricidia	7.334	13.8	10.3	2	10
Dry	139	80	Gliricidia	25.31	24.5	11.2	2	12
Dry	139	82	Gliricidia	5.231	16.1	12	2	12
Dry	139	84	Gliricidia	4.621	15.4	10.5	2	12
Dry	139	85	Gliricidia	35.965	22	9.6	2	12
Dry	139	89	Gliricidia	9.98	17.6	10.5	2	12
Dry	139	101	Gliricidia	1.642	13.7	9.2	2	5
Dry	139	83	Gliricidia	6.455	18.2	11.5	2	12
Dry	139	13	Konkroma	1.975	28.5	10.8	1	15
Dry	139	49	Konkroma	11.838	36.3	12.7	1	15
Dry	139	63	Konkroma	6.018	34	13.6	1	15
Dry	139	70	Konkroma	2.365	12.5	25	1	25
Dry	139	5	Kumnini	5.159	67.6	29	1	40
Dry	139	87	Kyenkyen	79.35	80.4	20.1	1	45
Dry	139	26	Kyenkyen	4.467	38.9	15.7	1	15
Dry	139	94	Kyenkyen	78.199	72.7	19	1	30
Dry	139	1	Odoma	128.52	37.4	13.2	1	20
Dry	139	2	Odoma	54.623	44.8	12.2	1	25
Dry	139	3	Odoma	13.437	21.4	10	1	10
Dry	139	28	Odoma	9.302	19.9	13.2	1	15
Dry	139	65	Odoma	13.3	29	13	1	15
Dry	139	69	Odoma	14.99	34.9	13	1	20
Dry	139	74	Odoma	4.408	23.9	13.6	1	12
Dry	139	97	Odoma	42.917	41	14	1	15
Dry	139	90	Onyina	278.68	200.6	44.9	1	120
Dry	139	29	Orange	15.581	20	9.2	2	20
Dry	139	30	Orange	3.346	23.2	9.5	2	20
Dry	139	32	Orange	3.142	25	9.5	2	25
Dry	139	33	Orange	1.143	26.3	11.9	2	20
Dry	139	35	Orange	12.679	23	9.3	2	8
Dry	139	36	Orange	8.936	25	10.2	2	20
Dry	139	39	Orange	3.621	17	8	2	20
Dry	139	40	Orange	3.077	29.9	9.8	2	25
Dry	139	43	Orange	6.069	34.5	9.2	2	30
Dry	139	45	Orange	1.235	14	7.3	2	20
Dry	139	47	Orange	4.807	25.3	9.3	2	25
Dry	139	53	Orange	2.681	22.2	7.6	2	20
Dry	139	54	Orange	2.581	19.2	8.3	2	20
Dry	139	66	Orange	5.085	16	7.2	2	25
Dry	139	68	Orange	6.455	32	10	2	25
Dry	139	73	Orange	2.364	27.8	11.1	2	25
Dry	139	88	Orange	19.246	28	11.1	2	25
Dry	139	92	Orange	10.697	95.6	11.9	2	28
Dry	139	93	Orange	5.558	34.3	9.6	2	25
Dry	139	96	Orange	2.499	15.8	7.4	2	25
Dry	139	98	Orange	6.398	35.1	8.2	2	25
Dry	139	99	Orange	19.047	44.2	10.6	2	30
Dry	139	100	Orange	12.106	37.3	10.8	2	30
Dry	139	7	Sese	3.254	22.8	12.7	1	12
Dry	139	11	Sese	1.217	31.3	13.3	1	12
Dry	139	51	Sese	2.798	15.8	13	1	12
Dry	139	58	Sese	1.921	13.8	10.5	1	8
Dry	139	60	Sese	4.989	27.2	16.6	1	15
Dry	139	64	Sese	5.163	24.9	14.4	1	15
Dry	139	86	Sese	2.364	19	13.2	1	13
Dry	139	6	Sesemasa	1.021	19	10.1	1	12
Dry	139	10	Sesemasa	1.002	13.5	7.9	1	12
Dry	139	15	Sesemasa	0.1	13.8	11.4	1	8
Dry	139	17	Sesemasa	0.982	21.5	11.1	1	15
Dry	139	18	Sesemasa	3.017	19.1	10.8	1	12
Dry	139	20	Sesemasa	2.217	16.8	11.4	1	13
Dry	139	21	Sesemasa	1.792	21.2	11.8	1	15
Dry	139	22	Sesemasa	0.922	19	10.9	1	15
Dry	139	23	Sesemasa	2.221	19.6	12.6	1	15
Dry	139	24	Sesemasa	0.321	19.6	12.4	1	15
Dry	139	25	Sesemasa	0.924	17.6	10.6	1	13
Dry	139	31	Sesemasa	3.986	42.1	17	1	35
Dry	139	34	Sesemasa	2.856	23.5	11.9	1	15
Dry	139	38	Sesemasa	1.501	17.9	11.3	1	20
Dry	139	41	Sesemasa	1.002	15.5	11.4	1	12
Dry	139	42	Sesemasa	1.92	18.7	8.4	1	12
Dry	139	44	Sesemasa	0.222	16.8	9.8	1	10
Dry	139	52	Sesemasa	1.022	34.9	21.1	1	35
Dry	139	56	Sesemasa	0.422	13.8	11.9	1	10
Dry	139	59	Sesemasa	2.4	24.9	10	1	15
Dry	139	72	Sesemasa	2.144	19.2	14.1	1	12
Dry	139	81	Sesemasa	0.455	20	9.7	1	12
Dry	139	91	Sesemasa	1.612	16.9	11.6	1	10
Dry	139	95	Sesemasa	2.362	44.3	23.8	1	30
Dry	139	4	Voacanga	14.993	22.3	10.1	1	15
Dry	139	27	Voacanga	12.403	26.2	10.7	1	15
Dry	139	50	Voacanga	26.699	25.9	9.8	1	15
Dry	139	62	Voacanga	9.264	23.7	7.2	1	15
Dry	139	76	Wataapuo	15.572	12	15.5	1	45
Dry	139	77	Yaya	10.456	47.2	20.3	1	30
Dry	131	1	Katawani	25.461	22.1	9.2	1	5
Dry	131	8	Akonkodie	64.336	28	11.3	1	15
Dry	131	12	Akonkodie	65.389	52.2	16.2	1	22
Dry	131	45	Akonkodie	3.816	21.5	7.6	1	8
Dry	131	49	Akonkodie	26.295	37.1	12.2	1	12
Dry	131	50	Akonkodie	19.528	31.4	10.7	1	10
Dry	131	53	Akonkodie	15.594	28.5	12.1	1	12
Dry	131	14	Akye	2.164	17.8	11.6	1	7
Dry	131	22	Amangyedua	31.547	29.4	14.5	1	10
Dry	131	26	Awiemfosamina	29.204	12.8	9.5	1	8
Dry	131	39	Awiemfosamina	3.627	19	8.3	1	12
Dry	131	57	Awiemfosamina	75.466	72.3	15.3	1	55
Dry	131	7	Bese	12.761	52.4	16.3	2	40
Dry	131	18	Dahoma	9.631	13.8	8.1	1	8
Dry	131	15	Foto	32.448	38.6	11.6	1	12
Dry	131	40	Foto	2.031	42.2	11.5	1	15
Dry	131	59	Foto	16.672	12.8	7.7	1	8
Dry	131	37	Funtum	3.317	16.7	13.7	1	12
Dry	131	41	Katawani	129.809	108	26.9	1	50
Dry	131	43	Katawani	14.809	24	10.5	1	18
Dry	131	24	Konkroma	10.532	36.9	15.4	1	18
Dry	131	33	Konkroma	11.921	44	17.4	1	24
Dry	131	52	Konkroma	3.81	19.8	12.3	1	18
Dry	131	35	Kyenkyen	1.022	16.5	9	1	5
Dry	131	25	Mango	61.661	40.3	11	2	35
Dry	131	5	Nyankyerene	41.117	29.3	12.7	1	15
Dry	131	6	Nyankyerene	43.211	37	11	1	20
Dry	131	10	Nyankyerene	52.343	35.2	14.4	1	25
Dry	131	34	Nyankyerene	25.153	27.7	11.6	1	25
Dry	131	60	Nyankyerene	30.405	30	8.6	1	3
Dry	131	61	Nyankyerene	20.53	19.4	7.3	1	14
Dry	131	55	Nyankyerene	2.618	16.7	7.6	1	8
Dry	131	17	Odoma	90.902	57.8	17.6	1	40
Dry	131	21	Odum	94.523	49.4	22.5	1	40
Dry	131	27	Ofram	26.229	46.3	21.2	1	15
Dry	131	2	Okoto	24.754	12	10	1	10
Dry	131	3	Okoto	8.214	15.8	8.2	1	5
Dry	131	4	Okoto	73.912	66.3	30.8	1	45
Dry	131	13	Okoto	3.116	27.9	14.2	1	18
Dry	131	23	Okoto	11.363	38	14.8	1	18
Dry	131	32	Okoto	29.964	33.9	18.3	1	28
Dry	131	9	Okro	60.355	36.5	16.9	1	18
Dry	131	19	Okro	46.539	26.4	10.7	1	12
Dry	131	28	Okro	64.982	24.8	12.7	1	20
Dry	131	30	Okro	44.824	29.5	17.3	1	25
Dry	131	31	Okro	21.092	26.8	13.7	1	15
Dry	131	42	Okro	4.809	11.6	8.7	1	7
Dry	131	46	Okro	25.618	13.9	7.6	1	10
Dry	131	38	Onyina	60.042	30.5	9.5	1	10
Dry	131	11	Pampena	103.57	37.3	16	1	25
Dry	131	36	Pampena	9.215	19.8	14.6	1	12
Dry	131	47	Pampena	30.834	38.6	16	1	28
Dry	131	58	Pampena	67.269	40.4	13.7	1	30
Dry	131	16	Papea	94.893	23.5	17.6	1	22
Dry	131	48	Papea	2.0724	28.6	7.5	1	18
Dry	131	44	Prekese	15.894	11.6	7.2	1	7
Dry	131	51	Sese	4.613	27.7	13.6	1	14
Dry	131	29	Voacanga	19.496	22	8	1	10
Dry	131	20	wama	108.98	98.2	27.5	1	50
Dry	131	54	York	21.816	26.6	10.5	1	6
Dry	131	56	York	3.049	20	10.1	1	2
Dry	138	12	Akuokuonisuo	17.907	53	14.5	1	20
Dry	138	10	Avocado	9.4141	17.5	7.7	1	6
Dry	138	13	Avocado	6.727	20.5	8.8	1	6
Dry	138	22	Avocado	121.27	36.1	8	2	25
Dry	138	23	Avocado	0.892	9	6.9	1	25
Dry	138	19	Dubin	2.361	16.1	11.1	1	6
Dry	138	8	Foto	18.187	44.1	11.1	1	12
Dry	138	17	Funtum	13.456	37.5	13.8	1	20
Dry	138	9	Kuminini	16.852	31.5	15.6	1	18
Dry	138	24	Kuminini	82.562	55.1	19	1	40
Dry	138	15	Kyenkyen	15.285	23.6	10.7	1	8
Dry	138	5	Mango	8.286	20.6	8.6	1	8
Dry	138	20	Mango	88.294	64.3	14	1	35
Dry	138	25	Mango	83.13	59	12.3	1	40
Dry	138	1	Nyamedua	81.233	136.8	22.8	1	40
Dry	138	6	Nyankyerene	16.238	31.2	15.5	1	15
Dry	138	2	Odoma	31.66	26.2	16.8	1	25
Dry	138	7	Ofram	21.3	32.1	17.3	1	15
Dry	138	18	Onyina	121.87	150	37.7	1	110
Dry	138	11	Orange	1.777	11.3	7.6	1	8
Dry	138	4	Sese	25.187	47.3	18.7	1	30
Dry	138	14	Sese	19.754	22.1	17	1	14
Dry	138	16	Sese	14.529	21.9	14.6	1	17
Dry	138	26	Sesemasa	2.344	33.5	17.5	1	30
Dry	138	3	wama	118.1	122	25.1	1	60
Dry	138	21	wonton	106.41	49.2	13.3	1	60
Dry	134	7	Akasaa	14.243	76	22.8	1	45
Dry	134	17	Akyebre	1.504	15.2	12.8	1	12
Dry	134	5	Atabene	61.538	62.8	37.5	1	45
Dry	134	22	Avocado	15.018	14.8	9.1	2	4
Dry	134	29	Avocado	65.485	34.4	16.7	2	15
Dry	134	15	Fetefre	14.655	49.3	22.1	1	40
Dry	134	19	Fetefre	15.622	45.5	21.9	1	30
Dry	134	18	Mango	27.071	31.4	12.1	2	20
Dry	134	23	Nyamedua	33.554	73.7	18.3	1	25
Dry	134	8	Ofram	20.102	51.5	27.5	1	15
Dry	134	9	Ofram	10.405	39.5	16.3	1	12
Dry	134	13	Ofram	6.611	45.9	18.3	1	13
Dry	134	14	Ofram	52.081	34.1	21.1	1	12
Dry	134	16	Ofram	18.521	38	19.7	1	16
Dry	134	20	Ofram	61.52	46.5	23.8	1	18
Dry	134	1	Otie	60.536	64.2	14.2	1	30
Dry	134	2	Pampena	26.603	20.6	12.8	1	8
Dry	134	6	Sese	36.303	37.4	19.4	1	20
Dry	134	10	Sese	1.243	13	13.3	1	8
Dry	134	27	Sese	15.643	35	17.9	1	22
Dry	134	28	Sese	10.351	35	15.5	1	22
Dry	134	4	Sesemasa	1.167	36.7	14.7	1	14
Dry	134	3	wama	34.796	36.5	21.3	1	18
Dry	134	11	wama	7.745	42.8	16.6	1	14
Dry	134	21	wama	70.118	74.2	10.7	1	45
Dry	134	24	wama	24.435	58.9	21	1	30
Dry	134	25	wama	40.992	66.6	22.8	1	35
Dry	134	26	wama	125.1	113	29.6	1	60
Dry	134	12	wonton	38.417	91	28.7	1	60
Dry	133	7	Akye	20.506	58.5	30.8	1	40
Dry	133	1	Avocado	6.262	22.6	9	2	10
Dry	133	5	Avocado	5.274	20.8	9.6	2	10
Dry	133	6	Avocado	24.2	11.3	11.3	2	10
Dry	133	10	Bese	25.066	46.8	13.6	2	35
Dry	133	14	Bese	2.33	20	8.6	2	15
Dry	133	3	Danta	7.384	54.7	19.5	1	35
Dry	133	2	Edinam	3.945	42	21.8	1	22
Dry	133	8	Esa fufuo	14.248	52.7	29.4	1	40
Dry	133	4	Ofram	146.29	69.8	28.1	1	13
Dry	133	9	Ohaa	7.652	45	29.4	1	35
Dry	133	11	Orange	7.811	18	7	2	10
Dry	133	12	Orange	1.115	13.7	6.5	2	10
Dry	133	13	Orange	1.092	24	9.6	2	10
Dry	135	12	Akuokuonisuo	5.581	23.4	8.6	1	15
Dry	135	36	Akuokuonisuo	5.001	22	9.8	1	15
Dry	135	6	Akye	2.344	12.6	7.2	1	8
Dry	135	7	Akye	3.143	14.4	8.8	1	8
Dry	135	23	Akyebre	20.642	25.5	8.2	1	20
Dry	135	28	Avocado	5.316	33.1	11.9	2	40
Dry	135	15	Awiemfosamina	3.41	17.8	8.5	1	14
Dry	135	19	Awiemfosamina	24.221	22.5	9.5	1	18
Dry	135	10	Bese	33.831	51.2	18.9	2	80
Dry	135	11	Bese	92.13	103.4	19.5	2	80
Dry	135	1	Foto	14.689	36.2	11.5	1	20
Dry	135	24	Foto	7.293	22	9.6	1	12
Dry	135	2	Kakapenpen	33.22	19	9.5	1	25
Dry	135	5	Kakapenpen	4.282	19	6.9	1	25
Dry	135	29	Kakapenpen	54.642	22.5	7.1	1	28
Dry	135	13	Konkroma	5.201	18.3	10.8	1	15
Dry	135	20	Konkroma	7.524	25.8	9.9	1	15
Dry	135	32	Tweneboa	17.524	28.7	11.8	1	22
Dry	135	33	Tweneboa	53.104	24.8	11.5	1	23
Dry	135	3	Kyenkyen	5.75	19.8	8.1	1	12
Dry	135	8	Kyenkyen	1.013	12.1	8.2	1	6
Dry	135	16	Kyenkyen	2.543	17.3	10.2	1	12
Dry	135	17	Kyenkyen	0.955	12.2	6.8	1	7
Dry	135	27	Kyenkyen	5.344	20.5	9.1	1	13
Dry	135	9	Nyamedua	54.173	36	9.8	1	28
Dry	135	22	Nyankyerene	15.411	20.6	7.9	1	12
Dry	135	21	Odoma	0.11	12.6	8.2	1	4
Dry	135	14	Okro	15.311	20.5	10.7	1	15
Dry	135	30	Okro	62.127	46.4	17.8	1	55
Dry	135	35	Okro	15.211	20.9	10.4	1	18
Dry	135	4	Otie	3.084	18.5	5.8	1	7
Dry	135	34	Papea	4.322	18	4.5	1	16
Dry	135	18	Yaya	20.259	21.4	11.9	1	15
Dry	135	25	Yaya	10.961	19.7	10.9	1	13
Dry	135	26	Yaya	2.651	10.7	7.7	1	4
Dry	135	31	Yaya	14.271	12.5	5.2	1	4
Dry	132	14	Akonkodie	84.667	80.3	15.1	1	35
Dry	132	46	Akuokuonisuo	4.243	26.4	9.4	1	14
Dry	132	18	Avocado	1.462	9	6.8	2	3
Dry	132	28	Avocado	3.255	12.1	8	2	4
Dry	132	58	Avocado	3.033	19.2	9.4	2	10
Dry	132	59	Avocado	16.993	29.3	13	2	12
Dry	132	4	Foto	2.66	19	8	1	9
Dry	132	5	Foto	15.863	27.4	9.7	1	12
Dry	132	13	Foto	2.072	10.8	5.3	1	4
Dry	132	17	Foto	10.407	19.2	8.5	1	10
Dry	132	25	Foto	2.767	16.2	8.5	1	12
Dry	132	31	Foto	4.18	17.9	11.1	1	10
Dry	132	1	Konkroma	3.227	20.3	10.9	1	14
Dry	132	10	Konkroma	3.074	24.9	11.9	1	15
Dry	132	12	Konkroma	2.546	15.2	7.3	1	4
Dry	132	15	Konkroma	7.312	18.6	11.7	1	8
Dry	132	16	Konkroma	9.63	24.1	11	1	12
Dry	132	19	Konkroma	4.552	22.2	13	1	14
Dry	132	40	Konkroma	8.21	25	12	1	14
Dry	132	62	Konkroma	2.367	23.1	8.2	1	10
Dry	132	66	Konkroma	5.22	39.8	13.8	1	30
Dry	132	67	Konkroma	3.274	34.3	8.4	1	25
Dry	132	42	Kyenkyen	42.388	30.7	9.6	1	18
Dry	132	2	Kyenkyen	3.602	19.7	11.8	1	10
Dry	132	7	Kyenkyen	5.473	23	11.9	1	12
Dry	132	9	Kyenkyen	6.045	15.4	7.6	1	10
Dry	132	11	Kyenkyen	7.24	25.8	10.3	1	14
Dry	132	23	Kyenkyen	4.122	15.3	10.2	1	12
Dry	132	24	Kyenkyen	5.233	14.7	9.8	1	11
Dry	132	26	Kyenkyen	2.334	16.2	8.9	1	13
Dry	132	30	Kyenkyen	3.12	21.9	12.6	1	12
Dry	132	32	Kyenkyen	2.448	14.2	11.3	1	8
Dry	132	33	Kyenkyen	2.214	15.1	7.2	1	10
Dry	132	34	Kyenkyen	3.056	17.7	8.8	1	12
Dry	132	36	Kyenkyen	21.336	23.5	11.3	1	14
Dry	132	37	Kyenkyen	8.035	19.8	9.3	1	12
Dry	132	38	Kyenkyen	18.445	19.2	10.7	1	10
Dry	132	39	Kyenkyen	4.317	22	10.6	1	13
Dry	132	43	Kyenkyen	16.273	19.6	12.2	1	12
Dry	132	44	Kyenkyen	48.71	30	12.2	1	16
Dry	132	45	Kyenkyen	19.226	27.2	11.7	1	16
Dry	132	47	Kyenkyen	3.242	17.1	8	1	12
Dry	132	49	Kyenkyen	8.533	17	7.6	1	7
Dry	132	54	Kyenkyen	27.071	33.7	15.7	1	18
Dry	132	57	Kyenkyen	2.456	19	10.7	1	10
Dry	132	61	Kyenkyen	67.324	68.9	22.6	1	45
Dry	132	63	Kyenkyen	52.979	56.7	11.5	1	40
Dry	132	64	Kyenkyen	16.991	48.5	17.5	1	45
Dry	132	69	Kyenkyen	32.99	29.6	11	1	15
Dry	132	3	Nyankyerene	19.637	28.2	13.5	1	22
Dry	132	60	Nyankyerene	9.352	29.2	11.3	1	22
Dry	132	6	Odoma	51.397	45.3	12.5	1	30
Dry	132	48	Odoma	66.375	67.3	13.1	1	38
Dry	132	65	Odoma	184.86	70	23.9	1	50
Dry	132	41	Odum	23.122	31.2	13.9	1	25
Dry	132	8	Okro	24.536	26.5	10.9	1	15
Dry	132	22	Okro	9.404	23.8	12.3	1	18
Dry	132	55	Okro	5.283	13	7.3	1	10
Dry	132	56	Okro	54.742	34.7	12.7	1	20
Dry	132	68	Okro	28.448	29.2	13.5	1	15
Dry	132	20	Pampena	24.802	20.2	12.9	1	15
Dry	132	21	Pampena	18.774	18.4	12.5	1	15
Dry	132	35	Prekese	3.026	12.6	7.1	1	13
Dry	132	50	Prekese	1.045	14.4	6	1	10
Dry	132	51	Prekese	5.872	11.2	5.2	1	6
Dry	132	52	Prekese	6.9	11.6	5.3	1	6
Dry	132	53	Prekese	4.8	11.7	5	1	6
Dry	132	29	Sese	6.049	16.2	11	1	12
Dry	132	27	Sesia	10.546	30.1	14.3	1	20
Dry	104	40	Akonkodie	27.758	47.8	13.9	1	22
Dry	104	47	Akonkodie	9.796	42.4	8.3	1	12
Dry	104	45	Akuokuonisuo	1.5061	18.5	7.9	1	10
Dry	104	58	Akuokuonisuo	58.527	58.1	13.2	1	35
Dry	104	4	Aprokuma	61.162	44.4	18.7	1	45
Dry	104	51	Aprokuma	78.767	34	15.5	1	22
Dry	104	7	Avocado	10.806	16.7	11	1	5
Dry	104	10	Avocado	10.361	14.6	9.8	2	5
Dry	104	43	Avocado	5.805	10.6	6.4	2	5
Dry	104	39	Awiemfosamina	39.796	21.4	9.7	1	14
Dry	104	37	Emire	161.53	35.5	13.4	1	20
Dry	104	42	Emire	14.503	30.1	15.7	1	30
Dry	104	53	Emire	152.31	56.4	15.2	1	35
Dry	104	33	Foto	13.59	13.59	31.4	1	18
Dry	104	41	Foto	147.24	55.6	16.9	1	20
Dry	104	55	Foto	44.804	39.5	19.5	1	12
Dry	104	59	Foto	49.963	39.4	12.2	1	15
Dry	104	60	Foto	42.228	32.2	11.5	1	12
Dry	104	66	Foto	4.77	21.9	12.9	1	8
Dry	104	22	Konkroma	5.181	30.5	10.4	1	20
Dry	104	56	Kwakuo aduaba	6.03	17.5	7.1	1	8
Dry	104	1	Kyenkyen	2.487	28.9	16	1	12
Dry	104	9	Kyenkyen	16.463	37.7	14.7	1	25
Dry	104	17	Kyenkyen	9.313	51.6	31.9	1	28
Dry	104	21	Kyenkyen	4.125	28.5	17.4	1	14
Dry	104	27	Kyenkyen	58.988	69	19.9	1	25
Dry	104	29	Kyenkyen	16.344	38.2	18.6	1	20
Dry	104	36	Kyenkyen	11.741	17.3	8.7	1	25
Dry	104	46	Kyenkyen	2.554	13.5	7.6	1	5
Dry	104	65	Kyenkyen	3.051	16.8	11.3	1	7
Dry	104	24	Militia	15.445	25.5	12.2	1	35
Dry	104	6	Nyankyerene	5.739	29	13.4	1	20
Dry	104	11	Nyankyerene	41.254	32	11.6	1	20
Dry	104	18	Nyankyerene	20.192	20.8	8	1	12
Dry	104	28	Nyankyerene	36.197	45.5	18.4	1	30
Dry	104	61	Nyankyerene	17.695	17.1	10.1	1	10
Dry	104	62	Nyankyerene	20	16.8	10.2	1	10
Dry	104	63	Nyankyerene	22.405	24.2	13.1	1	15
Dry	104	3	Odoma	75.648	48.4	13.1	1	28
Dry	104	8	Odoma	63.422	54.7	18	1	35
Dry	104	12	Odoma	193.61	99	19.3	1	45
Dry	104	19	Odoma	102.45	73	18.3	1	50
Dry	104	31	Odoma	118.8	56	18.6	1	40
Dry	104	35	Odoma	238.41	70	20.5	1	40
Dry	104	38	Odoma	224.16	72	19.8	1	50
Dry	104	52	Odoma	9.373	20.5	12.2	1	15
Dry	104	16	Okro	34.59	34	14.9	1	15
Dry	104	25	Okro	20.532	29.2	11.3	1	15
Dry	104	30	Okro	93.256	39.5	13.6	1	28
Dry	104	44	Okro	14.34	16.3	15.9	1	15
Dry	104	48	Okro	18.906	15.5	9.6	1	12
Dry	104	50	Okro	57.756	25.3	10.8	1	12
Dry	104	57	Pampena	78.525	15.8	12.6	1	10
Dry	104	20	Papea	72.491	27.4	11.2	1	18
Dry	104	34	Prekese	93.367	25.5	9.8	1	25
Dry	104	64	Sese	3.679	18.2	9.5	1	10
Dry	104	15	Sesia	2.63	20.8	6.2	1	10
Dry	104	26	Sesia	14.841	29.3	8.3	1	18
Dry	104	49	Teak	13.765	14.2	7.1	1	5
Dry	104	2	wama	30.9	66.2	18	1	45
Dry	104	13	wonton	10.252	14	6.4	1	8
Dry	104	14	wonton	4.554	10.8	6	1	5
Dry	104	54	wonton	4.892	11.4	7.9	1	6
Dry	104	5	Yaya	24.025	32	14.9	1	30
Dry	104	23	Yaya	5.235	35.6	19.2	1	30
Dry	104	32	Yaya	100.5	64.3	18.9	1	50
Dry	102	29	Akonkodie	2.815	24.6	12.1	1	12
Dry	102	28	Akuokuonisuo	22.546	45.4	13.4	1	25
Dry	102	5	Avocado	2.828	13.8	7.2	2	5
Dry	102	12	Avocado	2.858	20.9	9.8	1	7
Dry	102	20	Avocado	38.835	43.5	14.4	2	35
Dry	102	21	Avocado	27.285	40.5	16	2	30
Dry	102	2	Danta	20.976	68.1	19.9	1	40
Dry	102	22	Funtum	2.657	12.2	12	1	12
Dry	102	13	Kyenkyen	1.475	13.6	6.5	1	4
Dry	102	16	Kyenkyen	1.714	15.7	9.5	1	8
Dry	102	26	Kyenkyen	10.025	24.5	10.7	1	14
Dry	102	30	Mango	12.221	8.5	22.7	2	12
Dry	102	4	Nkesekese	4.6	31.7	6	1	18
Dry	102	7	Nkesekese	4.826	26.8	8.4	2	14
Dry	102	14	Nyankyerene	3.769	28.2	7	1	20
Dry	102	23	Nyankyerene	15.316	25.3	10.3	1	15
Dry	102	24	Nyankyerene	16.163	27.5	9.8	1	22
Dry	102	18	Ofram	3.533	10.1	3.1	1	4
Dry	102	11	Okro	69.706	47.9	17.5	1	30
Dry	102	1	Orange	5.958	18	7.1	2	15
Dry	102	17	Orange	4.861	11.1	7.5	2	15
Dry	102	10	Pampena	23.259	17.8	10.9	1	10
Dry	102	9	Papea	4.075	29.8	10	1	15
Dry	102	8	Sese	14.707	21.7	10.9	1	12
Dry	102	15	Tanuro	3.039	12.1	8.7	1	5
Dry	102	27	Tanuro	6.025	15	11.3	1	12
Dry	102	25	Tanuro nini	16.089	39	11.9	1	35
Dry	102	19	wama	9.009	39.7	14.8	1	20
Dry	102	6	Wataapuo	3.021	29.5	9.4	1	14
Dry	102	3	Wawa	10.008	15.6	9.4	1	4
Dry	130	8	Akokora Gyehini anim	2.291	11	7.8	1	4
Dry	130	6	Avocado	2.4909	29.4	9.9	2	12
Dry	130	7	Avocado	14.294	19.4	6.2	2	7
Dry	130	1	Ofram	159.911	64.8	23.7	1	50
Dry	130	2	Subaha/Supia	21.774	40	23.7	1	50
Dry	130	3	Supia or Subaha	21.774	40	16.1	1	40
Dry	130	4	Supia or Subaha	8.4545	58	20.1	1	40
Dry	130	5	Teak	2.596	14.5	9.6	2	4
Dry	129	11	Avocado	5.645	20.7	12.8	2	14
Dry	129	10	Esa kokoo	48.091	27.4	16.1	1	28
Dry	129	5	Funtum	6.839	32.2	11.2	1	31
Dry	129	12	Konkroma	22.812	41.6	13.5	1	35
Dry	129	2	Nkesekese	6.652	50.5	19.2	2	35
Dry	129	8	Nyamedua	107.07	118	23	1	50
Dry	129	4	Orange	6.719	25.3	8.7	2	29
Dry	129	6	Orange	6.678	20.6	8.2	2	24
Dry	129	3	Sese	13.537	35.2	9	1	26
Dry	129	9	Sese	25.254	38.9	18.6	1	32
Dry	129	7	Sesemasa	2.35	28.4	13.2	1	28
Dry	129	1	Teak	11.631	26.2	12.4	2	13
Dry	129	13	Teak	5.694	26.8	11	2	12
Dry	129	14	Teak	12.159	38	14.2	2	16
Dry	127	9	Akonkodie	5.746	26.5	8.9	1	10
Dry	127	10	Akonkodie	19.669	40	7.6	1	12
Dry	127	16	Akonkodie	13.364	24.1	5.9	1	8
Dry	127	52	Akonkodie	9.176	19.5	6.2	1	11
Dry	127	55	Akye	1.112	6.6	5.3	1	4
Dry	127	18	Akyebre	0.465	9.2	6.2	1	7
Dry	127	54	Akyebre	2.201	6.8	5.8	1	3
Dry	127	11	Avocado	1.245	10.3	7.4	2	4
Dry	127	14	Avocado	0.732	7.2	5.3	2	2
Dry	127	17	Avocado	0.341	6.5	5.5	2	3
Dry	127	22	Avocado	15.361	30.1	11.4	2	14
Dry	127	42	Avocado	2.342	12.5	9.6	2	5
Dry	127	43	Awiemfosamina	49.393	28.9	15.1	1	17
Dry	127	44	Awiemfosamina	30.49	19.8	10.7	1	12
Dry	127	38	Bese	9.125	57.8	12.3	2	45
Dry	127	5	Foto	0.2007	10.4	6.7	1	2
Dry	127	15	Foto	6.498	24	8.3	1	11
Dry	127	51	Foto	21.673	46.8	13.9	1	16
Dry	127	4	Funtum	7.1059	21.8	7.8	1	15
Dry	127	1	Katawani	16.63	84	23.4	1	60
Dry	127	2	Konkroma	10.944	25.6	11.4	1	12
Dry	127	32	Konkroma	2.577	15.8	11.3	1	8
Dry	127	33	Konkroma	1.451	14.8	8.6	1	8
Dry	127	46	Konkroma	32.021	20.5	9.3	1	12
Dry	127	19	Kyenkyen	3.536	10.9	7.2	1	4
Dry	127	57	Kyenkyen	3.51	14.8	8.3	1	8
Dry	127	27	Mango	3.702	22	7.3	2	10
Dry	127	3	Ofram	3.891	21.2	5.5	1	6
Dry	127	30	Ofram	36.027	38.1	15.3	1	15
Dry	127	31	Ofram	78.884	39.1	18.4	1	22
Dry	127	34	Ofram	1.351	14.8	8.9	1	9
Dry	127	35	Ofram	50.166	31.7	15.8	1	10
Dry	127	36	Ofram	8.215	11.6	8.9	1	7
Dry	127	37	Ofram	7.753	15.1	7.9	1	9
Dry	127	40	Ofram	83.203	44.4	23.1	1	25
Dry	127	50	Ofram	27.608	34.6	14.1	1	20
Dry	127	58	Ofram	50.706	52	23.4	1	25
Dry	127	13	Okoto	17.548	63.5	16.9	1	47
Dry	127	20	Okro	25.153	21.7	10.4	1	15
Dry	127	24	Okro	10.492	19.2	9.2	1	13
Dry	127	25	Okro	13.236	11	6.5	1	6
Dry	127	26	Okro	15.147	18.8	8.7	1	12
Dry	127	45	Okro	41.306	38	11.4	1	21
Dry	127	47	Okro	9.461	13.2	6.3	1	10
Dry	127	49	Okro	9.129	15	9.8	1	8
Dry	127	56	Okro	5.978	12.8	8.8	1	6
Dry	127	6	Onyina	0.313	12.5	5.7	1	4
Dry	127	8	Onyina	0.8224	18.5	8.9	1	5
Dry	127	28	Onyina	94.125	138.7	32.9	1	85
Dry	127	53	Onyina	2.361	20.1	7.4	1	9
Dry	127	7	Orange	2.944	8.8	5.6	2	4
Dry	127	21	Pampena	7.999	12	7.6	1	8
Dry	127	23	Pampena	13.249	12.8	7.3	1	10
Dry	127	48	Sesia	1.28	14	7.8	1	6
Dry	127	29	Tanuro	3.315	8.5	6.6	1	11
Dry	127	12	Teak	1.245	10.3	7.4	2	4
Dry	127	39	wama	10.256	34.5	17.7	1	36
Dry	127	41	wonton	0.1	8	5.4	1	4
Dry	126	24	Akuokuonisuo	38.521	42.9	17	1	25
Dry	126	4	Asanfena	6.336	27.2	13.3	1	20
Dry	126	3	Avocado	5.435	20	12.3	2	6
Dry	126	5	Avocado	21.649	29.3	12.2	2	7
Dry	126	7	Avocado	5.956	18.5	11.7	2	6
Dry	126	11	Avocado	22.072	22	11.3	2	7
Dry	126	32	Avocado	1.724	12.9	7.3	2	4
Dry	126	8	Bonsamdua	3.904	10.8	5.4	1	8
Dry	126	17	Bonsamdua	2.321	10.7	7	1	10
Dry	126	20	Bonsamdua	93.882	25.5	14.9	1	25
Dry	126	13	Foto	1.302	10.4	7.3	1	2
Dry	126	14	Foto	1.619	12.2	6.1	1	3
Dry	126	6	Kyenkyen	7.815	37.5	13.9	1	22
Dry	126	15	Kyenkyen	13.926	34.1	10.3	1	20
Dry	126	23	Kyenkyen	6.564	27	14	1	20
Dry	126	16	Ofram	16.824	19.7	10.3	1	10
Dry	126	27	Ofram	3.101	18.4	11.6	1	12
Dry	126	22	Okro	69.122	43.7	20.1	1	35
Dry	126	25	Okro	104.46	46.8	17.9	1	50
Dry	126	2	Okyere	4.195	34.1	18.2	1	30
Dry	126	12	Okyere	3.663	18.3	13.7	1	12
Dry	126	21	Okyere	3.478	20.2	12.3	1	12
Dry	126	26	Orange	22.758	24.6	11.1	2	25
Dry	126	28	Orange	22.947	46.2	12.7	2	40
Dry	126	29	Orange	9.282	27.5	8.7	2	30
Dry	126	30	Orange	8.647	26.5	9.4	2	35
Dry	126	33	Orange	10.262	29	10.3	2	35
Dry	126	18	Sese	5.189	9.4	6.8	1	10
Dry	126	19	Sese	3.981	9.7	9.5	1	10
Dry	126	31	Tanuro	4.564	10.5	7.6	1	12
Dry	126	9	Wawa	20.572	50.8	23.9	1	35
Dry	126	34	Wawa	9.384	16.6	11.5	1	10
Dry	126	1	Wedie aba	2.334	16	9	2	10
Dry	126	10	Yaya	7.919	17.5	15	1	12
Dry	123	28	Avocado	1.029	17	5.6	2	4
Dry	123	33	Avocado	6.004	28.4	12.4	2	25
Dry	123	25	Awiemfosamina	37.349	25.2	14.2	1	20
Dry	123	26	Awiemfosamina	41.736	21.5	5.3	1	20
Dry	123	30	Deeball	6.669	37.4	12.8	2	35
Dry	123	18	Foto	25.105	30.2	10.1	1	12
Dry	123	24	Funtum	2.268	24.8	17.8	1	18
Dry	123	7	Lemon	3.485	13.7	6	2	15
Dry	123	14	Nyankyerene	4.335	28.6	14.2	1	20
Dry	123	17	Nyankyerene	1.273	16	8.5	1	8
Dry	123	10	Okro	10.585	16.9	7.8	1	12
Dry	123	11	Okro	0.175	11	6	1	6
Dry	123	15	Okro	56.377	18.1	8.5	1	22
Dry	123	20	Okro	2.537	10.2	7.5	1	9
Dry	123	1	Orange	13.27	42	12.8	2	45
Dry	123	2	Orange	10.271	34.9	12.8	2	45
Dry	123	3	Orange	3.233	16.6	6.1	2	8
Dry	123	4	Orange	3.112	14.9	6.6	2	10
Dry	123	5	Orange	9.436	15.7	7.1	2	12
Dry	123	6	Orange	3.255	10.3	7.6	2	8
Dry	123	8	Orange	2.928	18.9	7.5	2	12
Dry	123	21	Orange	3.145	17.4	7.9	2	20
Dry	123	22	Orange	1.352	18	6.8	2	18
Dry	123	29	Orange	8.133	23.2	9	2	20
Dry	123	31	Orange	0.537	15.4	5.1	2	15
Dry	123	32	Orange	2.001	14.2	7.9	2	15
Dry	123	34	Orange	2.256	22.3	9.2	2	3
Dry	123	16	Pampena	2.356	6.8	5.2	1	2
Dry	123	19	Pampena	15.224	13.5	5.7	1	10
Dry	123	13	Sese	3.161	15.8	7.2	1	12
Dry	123	23	Sesemasa	1.985	22.5	11.3	1	20
Dry	123	9	wama	175.19	96.8	21.1	1	80
Dry	123	12	wama	21.306	49.7	12.8	1	40
Dry	123	27	Yaya	15.39	59.2	23.5	1	30
Dry	107	47	Akonkodie	9.856	30.7	10.6	1	12
Dry	107	38	Akye	14.389	25.7	10.5	2	12
Dry	107	83	Akye	2.003	11	6.3	1	7
Dry	107	3	Avocado	3.701	10.9	7.9	2	3
Dry	107	4	Avocado	3.786	9.8	7.1	2	3
Dry	107	25	Avocado	2.582	13.8	8.8	1	5
Dry	107	69	Avocado	7.704	10.9	7.6	2	5
Dry	107	84	Avocado	0.462	8	8	2	4
Dry	107	60	Awiemfosamina	24.591	51.2	20.7	1	45
Dry	107	28	Awiemfosamina	113.55	36.1	18.5	1	40
Dry	107	77	Awiemfosamina	9.85	13.2	8.4	1	10
Dry	107	31	Bontodie	15.74	20.7	9.8	1	12
Dry	107	49	Bontodie	2.982	19.6	9.2	1	12
Dry	107	8	Emire	29.792	26.6	16.7	1	18
Dry	107	63	Emire	35.342	32.3	14.2	1	20
Dry	107	67	Emire	86.173	49.2	14.8	1	28
Dry	107	74	Emire	30.745	33.7	15.5	1	25
Dry	107	90	Emire	42.508	21	13.7	1	20
Dry	107	91	Fetefre	15.842	27.7	12.4	1	15
Dry	107	1	Foto	14.067	25.9	9.7	1	10
Dry	107	2	Foto	3.755	34.9	12.9	1	12
Dry	107	7	Foto	7.905	28.5	13.4	1	12
Dry	107	11	Foto	3.791	17	7.5	1	6
Dry	107	16	Foto	37.597	35.5	14.5	1	12
Dry	107	17	Foto	14.32	32.3	10.1	1	12
Dry	107	18	Foto	15.45	30.3	8.5	1	12
Dry	107	19	Foto	4.523	12.4	5.4	1	4
Dry	107	22	Foto	4.938	17.7	8.6	1	5
Dry	107	26	Foto	2.904	16.2	8.3	1	4
Dry	107	32	Foto	10.752	23.9	7.9	1	12
Dry	107	52	Foto	4.293	14.4	6.9	1	5
Dry	107	54	Foto	5.329	21.8	8.8	1	8
Dry	107	58	Foto	13.436	35.4	13.6	1	12
Dry	107	96	Foto	0.843	11.9	7.5	1	5
Dry	107	57	Funtum	12.663	21	12.4	1	15
Dry	107	59	Funtum	4.192	13.4	7.8	1	9
Dry	107	36	Gliricidia	10.397	11.7	6	2	4
Dry	107	37	Gliricidia	12.11	10.5	6.1	2	5
Dry	107	39	Gliricidia	15.143	12.6	6.8	2	5
Dry	107	50	Gliricidia	9.869	11.2	9.6	2	4
Dry	107	51	Gliricidia	15.306	10.1	10.8	2	5
Dry	107	62	Gliricidia	9.616	11.4	6.1	2	4
Dry	107	66	Gliricidia	4.47	8.8	7.3	2	14
Dry	107	70	Gliricidia	1.226	9.5	8	2	4
Dry	107	80	Gliricidia	3.026	10.1	7.8	2	4
Dry	107	87	Gliricidia	4.995	8.5	7.6	2	4
Dry	107	88	Gliricidia	6.69	9.6	7.8	2	4
Dry	107	21	Katawani	26.713	23.6	8.7	1	25
Dry	107	40	Katawani	156.63	72.1	24.5	1	60
Dry	107	34	Konkroma	13.898	37.2	15.2	1	15
Dry	107	48	Konkroma	3.177	13.7	10.1	1	5
Dry	107	86	Konkroma	9.975	24.8	12.9	1	15
Dry	107	33	Tweneboa	84.988	61	23.4	1	45
Dry	107	76	Kyenkyen	2.168	18.3	9.4	1	10
Dry	107	53	Kyenkyen	2.954	13.1	7.6	1	7
Dry	107	61	Kyenkyen	4.259	16	7.3	1	8
Dry	107	73	Mango	4.214	18	7.6	2	10
Dry	107	78	Nkyankom	9.184	17.8	8	1	12
Dry	107	79	Nkyankom	14.369	20.8	8	1	12
Dry	107	41	Nyamedua	76.561	120	27.8	1	50
Dry	107	35	Odoma	89.089	59	23.2	1	45
Dry	107	43	Ofram	34.999	44.1	22.7	1	15
Dry	107	44	Ofram	34.152	42.1	20.3	1	25
Dry	107	92	Ofram	6.452	14	8.8	1	10
Dry	107	42	Okoto	95.905	64.5	24	1	55
Dry	107	56	Okoto	16.333	25.1	13.1	1	20
Dry	107	5	Okro	8.234	16	7.3	1	10
Dry	107	12	Okro	13.321	16	9.5	1	8
Dry	107	13	Okro	18.481	14.2	7.5	1	7
Dry	107	14	Okro	52.113	62.5	15.3	1	45
Dry	107	15	Okro	14.44	12.7	7.4	1	7
Dry	107	20	Okro	30.333	29.8	6.9	1	15
Dry	107	23	Okro	4.308	9	7.8	1	5
Dry	107	24	Okro	12.583	14.4	6.9	1	6
Dry	107	46	Okro	22.931	27	12.3	1	15
Dry	107	81	Okro	1.505	10.5	6	1	10
Dry	107	82	Okro	24.315	19	10.9	1	12
Dry	107	85	Okro	19.53	20.9	9.9	1	12
Dry	107	89	Okro	19.974	18.2	9.9	1	12
Dry	107	95	Okro	31.046	27.6	11.8	1	12
Dry	107	99	Okro	8.298	16.3	11.2	1	10
Dry	107	100	Okro	12.829	16.4	10.2	1	12
Dry	107	6	Onyina	42.444	43.4	14	1	15
Dry	107	9	Onyina	49.22	52.1	15.9	1	15
Dry	107	29	Onyina	2.155	27.2	10.4	1	10
Dry	107	71	Onyina	11.755	54.3	16.6	1	18
Dry	107	10	Otie	181.24	90	14.4	1	50
Dry	107	72	Otie	40.861	49.7	14.6	1	30
Dry	107	75	Otie	24.557	26.8	13.5	1	22
Dry	107	65	Prekese	32.26	32.5	15	1	35
Dry	107	93	Sese	6.842	16	9.5	1	12
Dry	107	94	Sesia	6.416	17.4	9.9	1	10
Dry	107	97	Sesia	2.504	21.5	7.2	1	12
Dry	107	55	Tanuro	13.005	24.1	8	1	30
Dry	107	30	Tanuro nini	40.572	43.5	23.4	1	40
Dry	107	27	Teak	1.248	9.3	8.2	2	3
Dry	107	64	wonton	20.622	20.7	11	1	20
Dry	107	68	wonton	13.549	16.5	7.4	1	15
Dry	107	98	wonton	1.369	9	4.6	1	8
Dry	107	45	Yaya	9.013	17	12.4	1	10
Dry	106	25	Akonkodie	10.127	30.2	11.1	1	14
Dry	106	42	Akyebre	13.351	14.8	11.9	1	14
Dry	106	35	Awiemfosamina	17.899	23.2	11.5	1	15
Dry	106	44	Awiemfosamina	440.4	67.2	16.9	1	50
Dry	106	2	Bese	12.975	29.1	12.8	2	30
Dry	106	5	Bese	19.218	30.1	13.4	2	30
Dry	106	14	Bese	6.333	18.6	10.3	2	15
Dry	106	26	Bese	10.384	21.5	9.8	2	12
Dry	106	27	Bese	1.384	24.3	7.4	2	12
Dry	106	28	Bese	11.791	37	9.3	2	25
Dry	106	33	Bese	30.72	50.2	12.2	2	35
Dry	106	34	Bese	79.289	39	11.7	2	40
Dry	106	49	Bese	0.771	25.1	8.1	1	18
Dry	106	50	Bese	1.074	20.4	8.3	2	18
Dry	106	8	Fetefre	7.41017	29	24	1	15
Dry	106	47	Fetefre	3.229	18.4	9.4	1	12
Dry	106	10	Foto	4.302	17.2	7.8	1	5
Dry	106	39	Foto	2.5	13.5	8.6	1	4
Dry	106	43	Foto	15.35	20.9	11.7	1	10
Dry	106	38	Funtum	2.375	11	9.2	1	10
Dry	106	11	Kakapenpen	12.476	23.4	6.2	1	20
Dry	106	16	Kakapenpen	17.365	28.5	9.3	1	20
Dry	106	29	Kakapenpen	7.839	16.8	8.4	1	15
Dry	106	1	Katawani	69.582	48	15.6	1	45
Dry	106	4	Katawani	46.577	54.6	25.8	1	50
Dry	106	18	Katawani	106.407	124	25.3	1	80
Dry	106	20	Konkroma	24.491	21	11.9	1	14
Dry	106	45	Konkroma	15.43	33.4	15.6	1	22
Dry	106	46	Konkroma	17.679	39.4	20.9	1	50
Dry	106	41	Millitia rodanta	3.15	9.5	8	1	10
Dry	106	12	Ntateadumpo	12.751	30.5	14.5	1	20
Dry	106	30	Nyankyerene	4.693	28.9	12.1	1	25
Dry	106	36	Nyankyerene	4.689	18.5	9.6	1	18
Dry	106	40	Nyankyerene	100.4	37.5	15.6	1	40
Dry	106	17	Odoma	10.156	47.5	17.5	1	20
Dry	106	13	Ofram	8.878	16.1	6.9	1	8
Dry	106	48	Ofram	4.139	38.7	13.1	1	20
Dry	106	51	Ofram	40	40	14.6	1	22
Dry	106	19	Okoto	7.447	22.8	22.1	1	18
Dry	106	6	Okro	12.677	10	11.9	1	7
Dry	106	7	Okro	13.783	17	9	1	13
Dry	106	53	Okro	5.112	12.5	6.8	1	8
Dry	106	31	Opam fufuo	17.91	23.2	18.3	1	15
Dry	106	21	Orange	12.269	33	12.2	2	25
Dry	106	52	Otie	40	40.6	12.1	1	26
Dry	106	9	Papea	10.26	35	18.7	1	20
Dry	106	32	Papea	20.791	19.7	12.4	1	14
Dry	106	22	Sese	13.448	39	20.5	1	25
Dry	106	24	wama	15.162	62.7	17.3	1	45
Dry	106	37	wama	37.584	71.1	19.9	1	45
Dry	106	3	Wawa	22.655	40.5	20.5	1	20
Dry	106	15	Wawa	1.582	13.2	8.4	1	8
Dry	106	23	Wawa	12.526	22.9	16.9	1	14
Dry	118	11	Akonkodie	19.848	41.8	14.7	1	25
Dry	118	8	Avocado	16.684	35	11.5	2	25
Dry	118	13	Mango	22.369	26.5	10.1	2	25
Dry	118	14	Odoma	108.67	39.8	17.6	1	30
Dry	118	16	Okro	102.59	33	17.6	1	28
Dry	118	1	Orange	4.296	18	10.5	2	25
Dry	118	2	Orange	6.196	18.4	11.4	2	25
Dry	118	3	Orange	12.565	18.2	11.4	2	25
Dry	118	4	Orange	33.91	30	11.7	2	25
Dry	118	6	Orange	16.824	35.8	11.5	2	25
Dry	118	7	Orange	16.384	25.1	11.4	2	25
Dry	118	9	Orange	5.827	21.5	9.8	2	25
Dry	118	10	Orange	3.975	31	9.6	2	25
Dry	118	12	Orange	13.346	18.8	11.7	2	25
Dry	118	15	Orange	21.671	26.9	10.9	2	28
Dry	118	5	Orange	10.539	18.2	9.6	2	25
Dry	114	5	Akuokuonisuo	11.202	41.4	17.6	1	30
Dry	114	17	Akuokuonisuo	12.995	52.1	17.4	1	80
Dry	114	20	Aprokuma	18.631	42.9	24.6	1	25
Dry	114	15	Avocado	6.044	23.9	9.5	2	20
Dry	114	16	Avocado	28.045	39.5	10.9	2	40
Dry	114	19	Avocado	5.493	22	12.2	2	25
Dry	114	6	Awiemfosamina	120.8	53.2	14.5	1	45
Dry	114	4	Foto	23.697	40.4	17.3	1	22
Dry	114	10	Katawani	68.142	25.8	7.8	1	15
Dry	114	2	Konkroma	3.251	21.2	11	1	10
Dry	114	9	Konkroma	31.64	37	181	1	2
Dry	114	12	Konkroma	8.6133	43.7	18.5	1	45
Dry	114	14	Konkroma	32.28	68.9	19.6	1	60
Dry	114	23	Konkroma	10.011	30.3	15.5	1	25
Dry	114	26	Konkroma	10.153	36.8	18	1	25
Dry	114	8	Kyenkyen	28.041	44.5	13.4	1	15
Dry	114	21	Mango	44.244	35.2	13.8	2	40
Dry	114	22	Mango	44.354	42.8	13.4	2	40
Dry	114	18	Nyankyerene	20.323	33	15.2	1	45
Dry	114	1	Odoma	55.238	59.6	22.1	1	45
Dry	114	3	Odoma	60.214	56.2	21.8	1	55
Dry	114	7	Odoma	19.32	29.6	14.1	1	25
Dry	114	13	Ofram	6.652	24.8	17	1	12
Dry	114	11	Okro	220.145	47.5	22.3	1	45
Dry	114	24	Okro	30.314	18.2	13.2	1	12
Dry	114	25	Pampena	34.71	34.9	15.4	1	25
Dry	113	7	Avocado	9.016	36.8	12.6	2	20
Dry	113	13	Avocado	96.662	44.2	15.2	2	60
Dry	113	2	Candoli	13.32	9.4	31.6	1	55
Dry	113	3	Esa fufuo	2.575	22.3	9.4	1	10
Dry	113	19	Kumnini	30.281	40.2	19.9	1	35
Dry	113	17	Nyankyerene	10.895	16	9.8	1	14
Dry	113	8	Odoma	23.4122	62.8	22.1	1	45
Dry	113	14	Ofram	5.443	14.8	7.8	1	6
Dry	113	18	Ofram	4.998	14.7	11.5	1	10
Dry	113	6	Okro	3.002	17.5	8.7	1	10
Dry	113	11	Okro	6.787	14.3	8.7	1	10
Dry	113	10	Orange	7.124	18.1	9.2	2	15
Dry	113	9	wama	54.148	88.4	24.2	1	65
Dry	113	20	wama	8.7107	23.4	10.2	1	12
Dry	113	1	Wataapuo	11.4898	73	28.1	1	50
Dry	113	4	Wawa	2.1614	11	9.2	1	6
Dry	113	5	Wawa	4.103	20.2	10.7	1	12
Dry	113	12	Wawa	61.224	85.9	27.4	1	40
Dry	113	15	Wawa	2.324	8	7.3	1	5
Dry	113	16	York	6.568	12.7	11	1	4
Dry	113	21	York	6.221	11	8.8	1	3
Dry	116	42	Akonkodie	76.11	103	31.6	1	80
Dry	116	19	Akye	8.011	43.2	16.4	1	30
Dry	116	43	Asanfena	35.883	34	18	1	40
Dry	116	3	Avocado	132.102	46.2	15.5	2	45
Dry	116	4	Avocado	138.1	54.3	15	2	45
Dry	116	5	Avocado	138.1	54.3	15	2	45
Dry	116	6	Avocado	10.321	22.5	9.1	2	15
Dry	116	9	Avocado	23.692	24	13.8	2	12
Dry	116	17	Avocado	6.491	31.4	11.3	2	30
Dry	116	28	Avocado	8.469	37.8	15.7	2	28
Dry	116	34	Avocado	30.421	48.2	12.9	2	40
Dry	116	35	Avocado	24.342	33.8	12.1	2	40
Dry	116	36	Awiemfosamina	38.151	43.9	11.9	1	35
Dry	116	12	Danta	11.795	52.4	19.9	1	35
Dry	116	21	Danta	11.12	26.5	11.6	1	30
Dry	116	22	Danta	8.321	38.4	15.5	1	35
Dry	116	29	Danta	2.344	40.7	25	1	25
Dry	116	31	Danta	4.342	46	19.9	1	30
Dry	116	32	Danta	10.81	62.3	22.3	1	30
Dry	116	39	Danta	1.899	39.5	21.1	1	30
Dry	116	30	Dubin fufuo	36.657	98.3	25.2	1	60
Dry	116	25	Dubin fufuo	39.989	84	31.2	1	60
Dry	116	27	Dubin fufuo	130.01	95.2	31.9	1	65
Dry	116	23	Esa kokoo	47.811	83.7	26.3	1	60
Dry	116	37	Esa kokoo	42.43	76.9	30.6	1	45
Dry	116	44	Konkroma	14.958	69	15.1	1	28
Dry	116	13	Kroma	9.436	44.8	17.5	1	35
Dry	116	1	Mango	9.1132	28.8	9.9	2	40
Dry	116	38	Mango	10.532	39.7	12.5	2	35
Dry	116	14	Nkesekese	5.321	44.9	10.8	1	30
Dry	116	11	Nyankyerene	10.93	33.6	11.7	1	28
Dry	116	15	Ofram	15.322	34	19.5	1	25
Dry	116	33	Onyina kobin	47.312	116	33.8	1	100
Dry	116	18	Orange	15.145	22.5	6.9	2	25
Dry	116	8	Pampena	60.21	39.4	12.1	1	30
Dry	116	16	Pampena	22.742	30.7	13	1	25
Dry	116	20	Pampena	34.312	34.5	17.8	1	30
Dry	116	2	Sese	3.1624	27.1	16	1	12
Dry	116	7	Tangerine	15.682	37	8.9	2	30
Dry	116	10	Tangerine	10.648	23.1	8.7	2	15
Dry	116	45	Tangerine	8.0288	21.1	7.4	2	25
Dry	116	24	Wawa	0.802	24.8	14.3	1	15
Dry	116	26	Wawa	2.452	38.4	24.7	1	30
Dry	116	40	Wawa	10.971	39.9	22.7	1	25
Dry	116	41	Wawa	12.431	40	20.8	1	25
Dry	116	46	Wawa	36.737	42.2	21.9	1	30
Dry	105	52	Akasaa	12.988	71.2	36.7	2	55
Dry	105	25	Akye	20.022	54.3	27.4	1	40
Dry	105	61	Asia	30.124	70	26.8	2	55
Dry	105	12	Avocado	11.537	39.5	13.8	2	45
Dry	105	16	Avocado	9.843	19.2	14.4	2	10
Dry	105	17	Avocado	8.022	16.8	13.6	2	10
Dry	105	28	Avocado	4.6047	19.2	11.7	2	8
Dry	105	40	Avocado	3.11	13.5	9	1	6
Dry	105	56	Avocado	8.01	16	8.5	2	7
Dry	105	75	Avocado	6.126	17.6	13.3	2	8
Dry	105	78	Avocado	3.0905	18.8	10.8	2	8
Dry	105	81	Avocado	35.647	32	14.7	2	28
Dry	105	84	Avocado	2.7485	21	11.3	2	10
Dry	105	54	Awiemfosamina	24.331	27.2	16.1	2	15
Dry	105	42	Bese	40.011	46.5	17.1	2	40
Dry	105	43	Bese	30.112	40.8	16.9	2	40
Dry	105	44	Bese	6.013	31.7	13.8	2	20
Dry	105	3	Bonsamdua	23.362	29	16.8	1	30
Dry	105	1	Emire	27.247	28.4	17.3	1	18
Dry	105	13	Emire	40.02	35	19.6	1	25
Dry	105	37	Emire	63.932	28.8	12.9	1	22
Dry	105	55	Emire	12.03	31.5	16.1	2	20
Dry	105	74	Esa	1.022	10	9.1	1	10
Dry	105	27	Esa fufuo	15.044	16.3	10	1	12
Dry	105	57	Esa fufuo	2.5793	17	11.9	2	18
Dry	105	60	Fetefre	3.128	37.4	21.1	2	48
Dry	105	66	Funtum	1.2526	26.2	12.6	2	18
Dry	105	10	Konkroma	27.613	39.8	13.9	1	25
Dry	105	19	Konkroma	23.665	42.4	14.2	1	35
Dry	105	33	Konkroma	18.014	35.7	12.1	1	40
Dry	105	53	Kumnini	28.432	36.4	17.4	2	28
Dry	105	5	Kyenkyen	11.872	34.4	18	1	25
Dry	105	7	Kyenkyen	28.144	78.5	30.6	1	55
Dry	105	20	Kyenkyen	2.032	16.7	11.5	1	4
Dry	105	32	Kyenkyen	4.803	36.7	18	1	15
Dry	105	41	Kyenkyen	5.202	26.4	14.2	1	12
Dry	105	65	Kyenkyen	2.84	21.3	14.4	2	14
Dry	105	26	Odoma	3.814	13.3	7.9	1	8
Dry	105	46	Odoma	16.993	32.4	17	2	24
Dry	105	2	Ofram	35.35	36.2	21.1	1	25
Dry	105	6	Ofram	17.873	28	25	1	22
Dry	105	8	Ofram	9.321	52	22.9	1	25
Dry	105	11	Ofram	18.8007	45	22.7	1	30
Dry	105	14	Ofram	44.04	48.7	25.5	1	35
Dry	105	21	Ofram	76.589	64.3	27.5	1	40
Dry	105	23	Ofram	49.714	40.2	21.1	1	35
Dry	105	34	Ofram	173.5	78.9	28.9	1	40
Dry	105	49	Ofram	40.632	5.7	23.8	2	38
Dry	105	50	Ofram	38.867	45	26	2	40
Dry	105	59	Ofram	140.64	65	28.5	2	48
Dry	105	62	Ofram	22.878	35.2	22.1	2	22
Dry	105	64	Ofram	52.198	48.5	22.2	2	35
Dry	105	67	Ofram	55.533	45.7	23	2	38
Dry	105	68	Ofram	12.875	47.1	23.5	1	38
Dry	105	69	Ofram	8.323	31	20.4	1	30
Dry	105	70	Ofram	12.017	29.9	16.5	1	28
Dry	105	71	Ofram	11.921	21.4	14.5	1	12
Dry	105	76	Ofram	14.128	33	18.1	1	7
Dry	105	77	Ofram	18.745	28.2	14.5	1	18
Dry	105	79	Ofram	16.977	39.6	22.5	1	30
Dry	105	22	Okine	1.824	11.9	9.9	1	7
Dry	105	31	Okro	12.381	23.2	16.4	1	18
Dry	105	38	Okro	31.003	19	12.9	1	12
Dry	105	47	Okro	7.311	16.1	13.2	2	10
Dry	105	51	Okro	52.305	25.5	13.5	2	15
Dry	105	82	Orange	11.493	28	10.6	2	40
Dry	105	83	Orange	1.8678	24	10.7	2	40
Dry	105	73	Otie	28.984	56.9	18	1	50
Dry	105	18	Pampena	85.24	26.2	14.5	1	20
Dry	105	39	Pampena	120.421	48.1	21.6	1	40
Dry	105	15	Sese	4.167	28	16.5	1	25
Dry	105	24	Sese	18.114	37	19.4	1	30
Dry	105	63	Sese	24.491	33.3	17.4	2	30
Dry	105	35	Sesemasa	2.743	26	13.7	1	20
Dry	105	4	Tanuro nini	3.242	18.5	12.5	1	12
Dry	105	9	Tanuro nini	3.591	27.5	106	1	20
Dry	105	29	Tanuro nini	15.033	37	19.2	1	35
Dry	105	45	Tanuro nini	20.192	46.8	25.5	2	40
Dry	105	36	Unknown	8.3016	35.5	11.9	1	25
Dry	105	58	Unknown	4.9	35.4	27.1	2	25
Dry	105	72	Wawa	14.562	94.7	26.4	1	50
Dry	105	80	Wawa	5.58	112.8	34.7	1	50
Dry	105	30	Yaya	17.27	31.7	18.4	1	28
Dry	105	48	Yaya	2.843	12.8	9.5	2	8
Dry	111	4	Avocado	22.347	37	13.3	2	35
Dry	111	7	Avocado	5.6605	19.8	10.8	2	10
Dry	111	18	Avocado	22.262	29.5	11	2	30
Dry	111	10	Konkroma	3.512	34.4	19	1	25
Dry	111	16	Konkroma	6.228	54.5	20.9	1	50
Dry	111	19	Konkroma	8.434	35.4	17.2	1	28
Dry	111	3	Kyenkyen	15.298	50	23.9	1	35
Dry	111	2	Mango	30.733	34.1	11.2	2	35
Dry	111	5	Mango	11.7348	30.8	10.6	2	25
Dry	111	8	Nyankyerene	2.153	13.3	11.1	1	15
Dry	111	9	Nyankyerene	9.143	16.3	11.2	1	15
Dry	111	12	Nyankyerene	5.266	21	10.3	1	10
Dry	111	13	Nyankyerene	4.8	18.7	10.2	1	10
Dry	111	14	Ofram	14.098	30	14	1	18
Dry	111	15	Ofram	8.034	33	15.8	1	28
Dry	111	17	Orange	11.204	23.2	9	2	30
Dry	111	11	Pampena	75.445	29.8	13.2	1	28
Dry	111	6	Papea	20.521	24	9.8	1	30
Dry	111	1	Wawabema	11.856	64.1	19.5	1	30
Dry	111	20	Yaya	4.859	25.5	23.8	1	25
Dry	112	7	Avocado	9.122	11.7	10.9	2	5
Dry	112	1	Awiemfosamina	14.656	45.8	18	1	80
Dry	112	2	Emire	67.841	60.5	21.8	1	55
Dry	112	8	Emire	59.982	45	15.4	1	45
Dry	112	10	Emire	205.43	60.3	20.2	1	55
Dry	112	11	Foto	21.176	53.2	13.3	1	30
Dry	112	13	Kyenkyen	5.102	39.9	21.176	1	30
Dry	112	9	Onyina kobin	133.09	146.8	32.1	1	88
Dry	112	12	Sesia	47.671	44.7	19.6	1	40
Dry	112	3	Teak	6.6782	20.2	12.9	2	10
Dry	112	4	Teak	28.112	25.7	13.7	2	10
Dry	112	5	Teak	15.31	18.5	11.6	2	10
Dry	112	6	Teak	10.424	14.5	13.8	2	8
Dry	112	14	Teak	10.212	22.1	15.1	2	10
Dry	112	15	Teak	10.113	19.2	15	2	10
Dry	112	16	Teak	27.32	27	14.2	2	10
Dry	117	2	Bese	3.4805	43.3	13	2	30
Dry	117	6	Foto	2.2213	8.5	5	1	3
Dry	117	9	Kakapenpen	0.7318	7.5	5.2	1	6
Dry	117	1	Ofram	13.263	42.3	19.7	1	18
Dry	117	3	Ofram	3.5127	35.5	19.8	1	18
Dry	117	7	Okro	3.1768	12.6	9.2	1	8
Dry	117	11	Okro	1.8188	7.6	5.1	1	6
Dry	117	8	Pampena	2.5358	8.6	7.8	1	4
Dry	117	10	Pampena	3.355	9.8	5.6	1	7
Dry	117	12	Pampena	13.14	10.4	7.4	1	7
Dry	117	4	wama	3.9467	28.5	10.7	1	14
Dry	117	5	wama	0.1239	24	11.7	1	14
Dry	103	24	Akonkodie	29.278	54.3	17	1	30
Dry	103	39	Akonkodie	60.219	71.1	17	1	45
Dry	103	7	Akuokuonisuo	16.225	76.2	18.2	1	50
Dry	103	11	Akuokuonisuo	24.019	78.7	26.4	1	50
Dry	103	15	Akuokuonisuo	22.505	71.3	22.7	1	50
Dry	103	3	Avocado	3.7811	28.5	10.1	2	25
Dry	103	43	Avocado	21.984	22.5	12.3	2	15
Dry	103	50	Avocado	14.463	46	9.5	2	30
Dry	103	14	Awiemfosamina	85.542	76.4	21.5	1	55
Dry	103	34	Esa kokoo	8.6475	23.7	11.2	1	18
Dry	103	8	Foto	8.6132	65	13.7	1	40
Dry	103	4	Gliricidia	14.621	16.5	12.2	2	8
Dry	103	6	Gliricidia	5.252	13.5	11.4	2	12
Dry	103	10	Gliricidia	3.1248	15.5	12	2	12
Dry	103	17	Gliricidia	8.4255	14.9	9.1	2	8
Dry	103	20	Gliricidia	18.942	21	12.3	2	12
Dry	103	21	Gliricidia	9.933	14.3	12.9	2	12
Dry	103	29	Gliricidia	5.144	16	11	2	12
Dry	103	30	Gliricidia	3.044	14.7	9.8	2	12
Dry	103	31	Gliricidia	8.141	24	12.2	2	12
Dry	103	38	Gliricidia	20.125	14	10.6	2	12
Dry	103	42	Gliricidia	28.759	14.6	13.7	2	12
Dry	103	49	Gliricidia	28.116	23.5	11.9	2	12
Dry	103	51	Gliricidia	25.202	22.5	13.3	2	12
Dry	103	52	Gliricidia	21.721	19.6	12.2	2	12
Dry	103	5	Konkroma	3.0076	17	10.6	1	12
Dry	103	23	Konkroma	5.5069	45.5	17.4	1	40
Dry	103	32	Konkroma	7.7017	25	13.5	1	18
Dry	103	35	Konkroma	24.127	48.8	18.1	1	40
Dry	103	36	Konkroma	4.0447	22.5	9.9	1	14
Dry	103	40	Konkroma	3.5288	27	11.7	1	20
Dry	103	13	Kyenkyen	9.0158	57.1	20.5	1	22
Dry	103	2	Mango	31.935	48	15.2	2	50
Dry	103	18	Mango	0.211	18.9	7.1	2	10
Dry	103	28	Mango	10.454	53.8	14.2	2	40
Dry	103	22	Odum	47.11	40.2	18.3	1	30
Dry	103	37	Okro	7.8978	22	12.2	1	14
Dry	103	25	Onyina	40.679	75	19.1	1	35
Dry	103	9	Orange	3.28	19.2	9.2	2	13
Dry	103	12	Orange	6.7225	20	10.2	2	15
Dry	103	27	Orange	2.001	17.2	7.5	2	10
Dry	103	44	Orange	15.11	16	9.5	2	15
Dry	103	45	Orange	7.12	14.8	7.5	2	15
Dry	103	46	Orange	18.874	14	8.5	2	15
Dry	103	47	Orange	10.001	14.8	8.5	2	13
Dry	103	48	Orange	8.101	13	8.7	2	10
Dry	103	16	Sese	7.2571	24.8	12.3	1	15
Dry	103	19	Sese	3.0074	20.4	15.5	1	12
Dry	103	26	Sese	8.9871	21.8	16	1	20
Dry	103	33	Sese	3.6687	23.2	14.1	1	18
Dry	103	41	Sese	3.1966	20	13.6	1	15
Dry	103	1	Voacanga	6.6675	17.6	6.6	1	15
Dry	101	10	Akuokuonisuo	11.779	50.9	15.2	1	35
Dry	101	3	Akye	0.3641	10.1	6.8	1	10
Dry	101	5	Akye	2.101	11.3	6.6	1	10
Dry	101	4	Akyebre	2.001	12	7.1	1	12
Dry	101	6	Avocado	0.211	7.1	8.6	2	3
Dry	101	7	Funtum	0.0364	10.2	11	1	8
Dry	101	12	Funtum	0.7145	9.8	8.2	1	10
Dry	101	28	Funtum	2.0822	14.4	10	1	14
Dry	101	8	Gliricdia	3.2696	11.6	9	2	8
Dry	101	11	Gliricidia	1.364	9.3	7.1	2	6
Dry	101	13	Gliricidia	6.401	12	7.9	2	8
Dry	101	14	Gliricidia	6.501	10.6	7.8	2	8
Dry	101	25	Gliricidia	7.7913	13.5	8	2	12
Dry	101	29	Gliricidia	3.8548	12.2	8.8	2	10
Dry	101	38	Gliricidia	3.2528	8.9	7.9	2	8
Dry	101	27	Konkroma	3.5992	24.1	12.1	1	18
Dry	101	2	Kyenkyen	3.3193	9.8	8.4	1	7
Dry	101	36	Kyenkyen	0.1412	14.1	8.4	1	10
Dry	101	18	Mango	1.8522	19.2	7.9	2	14
Dry	101	15	Millitia rodanta	3.5812	16.8	9.9	1	12
Dry	101	34	Millitia rodanta	2.8765	12.5	8.4	1	12
Dry	101	1	Ngonenkyene	15.634	28.2	13.9	1	25
Dry	101	24	Nyamedua	3.7576	23.5	11	1	12
Dry	101	21	Nyankom	4.5201	24	8.6	1	20
Dry	101	37	Odum	0.201	8.3	7.3	1	7
Dry	101	17	Ofram	7.5627	32	17.3	1	18
Dry	101	9	Paopao	1.8194	11.1	7.4	1	10
Dry	101	22	Paopao	4.9708	18.7	11.6	1	18
Dry	101	30	Paopao	3.892	19	15.4	1	15
Dry	101	31	Paopao	10.861	21.8	15.2	1	15
Dry	101	32	Paopao	6.7907	18.2	11.9	1	15
Dry	101	35	Paopao	2.6	14	9.1	1	15
Dry	101	19	Papea	2.8295	20	6.9	1	12
Dry	101	16	Sese	15.595	20.4	12.9	1	15
Dry	101	23	Sese	1.851	19	15.1	1	15
Dry	101	39	Tanuro	0.9928	20.8	8.5	1	15
Dry	101	33	Tanuro nini	7.5401	19.1	11.6	1	15
Dry	101	20	wama	15.489	72.7	17.8	1	45
Dry	101	26	Yaya	6.5026	17.7	12.4	1	15
Dry	110	12	Akonkodie	4.63	33.7	13.2	1	13
Dry	110	47	Akonkodie	61.216	90.1	20.1	1	42
Dry	110	7	Akuokuonisuo	50.148	162	25.5	1	65
Dry	110	18	Akuokuonisuo	2.078	18.4	7.3	1	13
Dry	110	23	Akye	5.9053	14	9.5	1	8
Dry	110	29	Akyebre	9.779	22.1	11.4	1	7
Dry	110	2	Bese	4.6069	28.8	10.5	2	45
Dry	110	4	Bese	20.254	52.7	15.4	2	50
Dry	110	45	Bese	34.914	39.2	10.5	2	40
Dry	110	5	Cedrella	32.303	42.5	21.8	2	10
Dry	110	39	Cedrella	16.098	27.7	15.8	1	10
Dry	110	25	Emire	4.5797	22.2	10.7	1	13
Dry	110	9	Esa kokoo	24.3001	20.5	14.3	1	19
Dry	110	10	Fetefre	24.82	38.9	23.5	1	28
Dry	110	22	Foto	3.1579	23.8	10.2	1	10
Dry	110	24	Foto	4.4009	31.5	12.9	1	11
Dry	110	26	Foto	4.4783	25	10.7	1	10
Dry	110	28	Foto	8.43	20.4	10.9	1	9
Dry	110	38	Foto	1.8837	21.5	12.9	1	8
Dry	110	41	Foto	0.899	26.2	16.5	1	14
Dry	110	46	Foto	16.708	54.7	23.4	1	35
Dry	110	37	Funtum	0.2033	13.7	12.7	1	11
Dry	110	17	Konkroma	1.3154	22.1	13.8	1	12
Dry	110	1	Mangyedua	206.17	118.6	23.7	1	55
Dry	110	13	Nyankyerene	22.163	31.5	13.8	1	24
Dry	110	34	Nyankyerene	23.725	37.4	19.3	1	29
Dry	110	14	Nyankyerene	33.595	33	14.3	1	25
Dry	110	6	Odoma	20.298	31.5	12.3	1	35
Dry	110	11	Odoma	41.617	108.8	20.8	1	62
Dry	110	8	Ofram	18.877	40.1	23.6	1	31
Dry	110	15	Ofram	7.6839	31	16.8	1	22
Dry	110	21	Ofram	0.2529	18.4	10.8	1	11
Dry	110	40	Ofram	12.589	21.7	13	1	9
Dry	110	42	Ofram	14.524	20	15.2	1	13
Dry	110	44	Ofram	58.321	36.9	19.7	1	30
Dry	110	43	Ofram	32.986	38.5	19	1	28
Dry	110	32	Papea	8.607	28	18.3	1	30
Dry	110	33	Prekese	1.1754	17.7	7.4	2	12
Dry	110	31	Sese	6.5728	24.8	14.6	1	24
Dry	110	27	Sesia	36.323	21	11.9	1	11
Dry	110	19	wama	58.634	44.3	22.8	1	35
Dry	110	3	Wawa	31.555	39.4	20.3	1	30
Dry	110	35	Wawa	24.566	33.6	20.3	1	26
Dry	110	30	wonton	8.2209	21.4	10.2	1	26
Dry	110	16	Yaya	3.7433	19	9.6	1	14
Dry	110	20	Yaya	68.869	32.5	14.3	1	30
Dry	110	36	Yaya	15.73	26.9	12.2	1	31
Dry	108	16	Akonkodie	91.203	90	19.3	1	55
Dry	108	44	Akye	7.5935	16.5	8.9	1	9
Dry	108	31	Atabene	47.751	91.2	39.3	1	55
Dry	108	54	Avocado	12.044	37.7	12.4	2	41
Dry	108	8	Esa kokoo	20.886	36.4	11.6	1	37
Dry	108	45	Esa kokoo	133.81	70	16.6	1	51
Dry	108	22	Fetefre	5.468	36.3	12.6	1	31
Dry	108	4	Foto	26.959	44	22.4	1	28
Dry	108	15	Foto	28.994	39	11.5	1	40
Dry	108	19	Foto	19.41	50.5	16.9	1	30
Dry	108	21	Foto	5.834	35.8	16.1	1	20
Dry	108	28	Foto	14.417	71.7	25.3	1	32
Dry	108	30	Foto	37.9741	45.8	10.2	1	35
Dry	108	46	Foto	37.491	54.7	12.6	1	26
Dry	108	51	Foto	17.67	59.3	16.3	1	41
Dry	108	2	Funtum	1.8673	28.8	9	1	38
Dry	108	13	Funtum	2.2446	40.8	10.7	1	31
Dry	108	32	Funtum	4.032	16.7	9.4	1	12
Dry	108	38	Funtum	5.2334	60	18.3	1	50
Dry	108	5	Konkroma	12.876	48.2	12.8	1	39
Dry	108	52	Konkroma	67.814	58.5	14.9	1	62
Dry	108	26	Kyenkyen	37.33	45.2	18.9	1	40
Dry	108	6	Mango	44.382	59	19.2	1	50
Dry	108	7	Mango	0.044	18	10.6	1	12
Dry	108	47	Mango	23.232	50.8	12.3	1	42
Dry	108	18	Nyamedua	54.376	148	27.3	1	75
Dry	108	14	Nyankyerene	3.5616	35.5	14.2	1	40
Dry	108	1	Odum	263.5	120.2	36.7	1	100
Dry	108	27	Okua (elythrina)	44.937	48.3	13	1	41
Dry	108	9	Orange	3.7841	25.8	9.2	2	36
Dry	108	10	Orange	20.189	27.7	12.7	2	35
Dry	108	11	Orange	13.2773	24	10	2	30
Dry	108	12	Orange	5.984	22.3	7.2	2	31
Dry	108	33	Orange	2.4712	12.5	6.2	2	11
Dry	108	34	Orange	3.4502	24.7	5.1	2	20
Dry	108	35	Orange	4.2715	10.4	7.8	2	13
Dry	108	36	Orange	0.855	13.5	5.5	2	10
Dry	108	37	Orange	4.1809	24	8	2	28
Dry	108	39	Orange	1.8818	38	11.2	2	40
Dry	108	40	Orange	0.9743	18	6.5	2	8
Dry	108	48	Orange	12.529	20	12.5	2	27
Dry	108	23	Papea	3.131	28.7	16.3	1	32
Dry	108	3	Sese	7.6637	31.2	15.2	1	32
Dry	108	41	Sese	2.2224	41.5	12.4	1	37
Dry	108	53	Sese	4.5562	20	9.9	1	15
Dry	108	29	Tweneboa	64.586	72.8	26.5	1	60
Dry	108	42	Tweneboa	95.365	82.3	39.6	1	65
Dry	108	49	Tweneboa	52.829	49	21.5	1	35
Dry	108	43	Fotie	58.168	102	29.8	1	80
Dry	108	50	Unknown	36.941	43.6	110.5	1	40
Dry	108	17	wama	54.394	89	13.5	1	42
Dry	108	20	Wawa	5.6715	43.8	18.9	1	39
Dry	108	24	Wawa	25.1334	45.8	21.7	1	25
Dry	108	25	Wawa	34.142	35.8	24.7	1	26
Dry	109	4	Atabene	5.4785	50.1	18.5	1	40
Dry	109	7	Avocado	17.429	20.5	13.2	2	9
Dry	109	8	Avocado	10.07	21	14.3	2	10
Dry	109	9	Avocado	2.0054	27.1	12.7	2	10
Dry	109	10	Avocado	3.0181	19.5	9.6	2	9
Dry	109	16	Avocado	2.5803	20.4	11.6	2	8
Dry	109	18	Avocado	3.956	16	11.3	2	10
Dry	109	11	Funtum	30.585	28.8	16	1	20
Dry	109	14	Kyenkyen	5.734	50.2	20.1	1	35
Dry	109	1	Nyamedua	30.964	16	8.6	1	17
Dry	109	2	Odoma	4.5344	16	8.6	1	10
Dry	109	5	Odoma	338.38	74.9	16.7	1	40
Dry	109	13	Okro	9.4477	31.8	18.2	1	40
Dry	109	15	Okro	40.278	34.1	19.6	1	30
Dry	109	12	Pampena	15.432	44.9	16.8	1	40
Dry	109	6	Sese	4.6099	20	14.4	1	15
Dry	109	3	Teak	3.9096	17.3	12.6	2	8
Dry	109	17	Teak	1.8992	15.8	12.7	2	7
Dry	143	1	Bese	25.483	32.2	11.1	2	99
Dry	143	7	Bese	9.5286	44.4	8.3	2	99
Dry	143	9	Bese	13.572	37.6	12.6	2	99
Dry	143	6	Konkroma	0.2039	25	13.6	1	99
Dry	143	8	Konkroma	0.556	24.4	8.3	1	99
Dry	143	10	Orange	4.3971	28.8	8.8	2	99
Dry	143	2	Sese	5.637	16.2	11.8	1	99
Dry	143	3	Sese	22.392	29.8	11.2	1	99
Dry	143	4	Sese	4.0194	16.5	7.9	1	99
Dry	143	5	Sese	3.9231	16.4	7.9	1	99
Dry	120	11	Akuokuonisuo	24.839	68	28.7	1	99
Dry	120	3	Avocado	2.643	16.8	14.1	2	99
Dry	120	4	Gliricidia	6.4188	20.8	13.4	2	99
Dry	120	5	Gliricidia	14.803	18.2	14.5	2	99
Dry	120	6	Gliricidia	5.3155	16	11.3	2	99
Dry	120	9	Konkroma	2.2737	24.2	7.4	1	99
Dry	120	10	Konkroma	5.6619	31.8	15.3	1	99
Dry	120	8	Odoma	26.125	35	11.9	1	99
Dry	120	2	Ofram	19.358	31.5	25.1	2	99
Dry	120	7	Ofram	26.165	35	16.6	2	99
Dry	120	1	Orange	4.5388	33	11.6	2	99
Dry	120	12	Sese	35.426	38.6	14.8	1	99
Dry	122	18	Akye	12.924	26.2	11	1	99
Dry	122	9	Avocado	6.7017	14	7.6	2	5
Dry	122	15	Avocado	7.5328	39.5	10.1	2	99
Dry	122	16	Avocado	52.722	31.2	12.7	2	99
Dry	122	26	Avocado	39.513	40.4	11.5	2	99
Dry	122	6	Awiemfosamina	4.0164	18.8	7.9	1	99
Dry	122	7	Awiemfosamina	2.333	9.1	5.5	1	99
Dry	122	20	Awiemfosamina	13.524	9.5	13	1	99
Dry	122	14	Coconut	64.731	21.5	9.3	2	5
Dry	122	11	Foto	11.991	36.9	10.9	1	99
Dry	122	12	Gliricidia	6.9556	10.2	10.9	2	3
Dry	122	23	Gliricidia	42.277	17.1	13.6	2	99
Dry	122	1	Nyamedua	15.261	40.9	14	1	99
Dry	122	5	Odoma	13.502	61.4	9.9	1	99
Dry	122	13	Odum	7.0864	11.1	6.3	2	4
Dry	122	19	Odum	30.758	36	17.2	2	99
Dry	122	3	Okro	15.978	27.8	7.8	1	99
Dry	122	21	Okro	7.5917	16.6	11.2	1	99
Dry	122	22	Okro	10.61	12	11	1	99
Dry	122	24	Orange	3.4029	10	9.6	2	99
Dry	122	17	Papea	40.387	28	11.3	1	99
Dry	122	2	Sese	17.039	58.5	13.9	1	99
Dry	122	10	Sese	18.391	26	9.9	1	99
Dry	122	25	wonton	0.312	6	7.2	1	99
Dry	122	4	Yaya	0.744	11.2	10.9	1	99
Dry	122	8	Yaya	2.333	8	7.9	1	99
Dry	121	3	Avocado	28.229	25	12	2	99
Dry	121	6	Bese	44.272	46.2	12.9	2	99
Dry	121	9	Bese	42.472	66	11.1	2	99
Dry	121	10	Bese	6.0147	30.4	10.9	2	99
Dry	121	13	Bese	26.06	62.7	22.7	2	99
Dry	121	15	Fotie	13.028	75	8.8	1	99
Dry	121	8	Gjema	17.302	48.2	12.1	1	99
Dry	121	14	Konkroma	26.811	59	19.3	1	99
Dry	121	17	Nyamedua	17.819	84	17.4	1	99
Dry	121	5	Nyankyerene	36.714	31.4	10.7	1	99
Dry	121	16	Ofram	149.28	106	14.8	1	99
Dry	121	4	Okro	88.245	55	14	1	99
Dry	121	7	Okro	13.163	16.1	8.7	1	99
Dry	121	1	Orange	1.2469	13.5	9.3	2	99
Dry	121	2	Orange	6.7484	11.4	7.1	2	99
Dry	121	11	Orange	7.9129	27.4	12.3	2	99
Dry	121	12	Orange	6.7642	24.6	11.6	2	99
Dry	150	15	Akye	52.395	84.2	25.1	1	99
Dry	150	20	Avocado	14.376	14.4	8.5	2	6
Dry	150	14	Avocado	30.478	2019.5	11.7	1	8
Dry	150	18	Esa fufuo	111.09	54.1	15.1	1	99
Dry	150	26	Foto	15.3	12.3	6.8	1	3
Dry	150	25	Funtum	14.267	15.5	11.4	1	7
Dry	150	9	Kyenkyen	6.453	16.8	11	1	99
Dry	150	16	Kyenkyen	3.4049	13.2	7.6	1	2
Dry	150	19	Kyenkyen	9.411	14.9	10	1	5
Dry	150	21	Kyenkyen	30.409	31.4	14.8	1	8
Dry	150	24	Kyenkyen	8.5878	12	7.2	1	5
Dry	150	27	Kyenkyen	16.8	18.9	9.5	1	5
Dry	150	29	Kyenkyen	29.396	30.8	10.8	1	99
Dry	150	1	Mango	15.005	35.6	9.2	1	4
Dry	150	13	Mango	55.69	33.2	9.6	1	15
Dry	150	2	Odoma	149.33	46.4	19.6	1	15
Dry	150	3	Odoma	10.705	24.8	12.2	1	5
Dry	150	11	Odoma	313.47	64.8	29.7	1	99
Dry	150	7	Okro	14.438	19	13.4	1	99
Dry	150	4	Orange	10.844	12.4	8.6	1	15
Dry	150	12	Orange	8.8137	28.7	11.5	1	99
Dry	150	17	Orange	46.102	18.2	99.5	1	99
Dry	150	5	Sese	3.1898	18.8	15.4	1	8
Dry	150	6	Sese	7.089	28.4	7.0866	1	8
Dry	150	8	Sese	9.212	19.5	13.8	1	8
Dry	150	10	Sese	11.411	24.3	15	1	8
Dry	150	22	Sese	11.468	18.5	13.6	1	7
Dry	150	23	Sese	21.226	18.8	13.3	1	7
Dry	150	30	Sese	28.501	19.8	10.5	1	8
Dry	150	31	wonton	13.856	15.2	7.2	1	99
Dry	150	28	Yaya	81.968	46.3	14.1	1	99
Dry	149	30	Asanfena	23.016	32.6	8.1	1	7
Dry	149	7	Avocado	0.9272	8	7.2	2	3
Dry	149	8	Avocado	2.1695	7.6	5.6	2	3
Dry	149	9	Avocado	6.9061	7.2	4.3	2	3
Dry	149	11	Avocado	1.792	7.5	5.8	2	3
Dry	149	14	Avocado	3.0073	8.8	6.3	2	3
Dry	149	15	Avocado	0.003	8.6	5.8	2	3
Dry	149	16	Avocado	0.8124	7.4	8.6	2	3
Dry	149	20	Avocado	2.4237	15.7	9.7	2	6
Dry	149	24	Avocado	1.54	10.5	7.6	2	6
Dry	149	26	Avocado	83.227	37.2	11	2	10
Dry	149	27	Avocado	16.438	14.8	6.2	2	5
Dry	149	29	Avocado	3.0839	12.2	8.7	2	6
Dry	149	31	Avocado	2.4965	12.5	5.2	2	6
Dry	149	34	Avocado	4.487	12	9.6	2	5
Dry	149	10	Awiemfosamina	3.778	15.7	7.8	1	5
Dry	149	32	Bese	15.399	39.1	10	2	20
Dry	149	33	Bese	58.298	3895	14	2	20
Dry	149	25	Konkroma	4.3322	12.3	4.5	1	4
Dry	149	2	Kyenkyen	0.0257	7.1	4.8	1	2
Dry	149	3	Kyenkyen	0.18	9	6.9	1	2
Dry	149	5	Kyenkyen	0.6599	6.8	5.7	1	2
Dry	149	6	Kyenkyen	0.522	12.8	6.9	1	3
Dry	149	12	Kyenkyen	5.4176	11	6.7	1	3
Dry	149	13	Kyenkyen	31.3641	41.2	12	1	10
Dry	149	17	Kyenkyen	0.1162	7.8	5.7	1	1
Dry	149	18	Kyenkyen	2.8621	1195	5.7	1	5
Dry	149	19	Kyenkyen	0.0255	8.5	3.2	1	2
Dry	149	22	Kyenkyen	25.458	24.8	11	1	10
Dry	149	28	Kyenkyen	14.621	15	10.3	1	6
Dry	149	1	Nyankyerene	0.83	10.4	7.5	1	2
Dry	149	4	Nyankyerene	4.953	12.3	9.3	1	3
Dry	149	23	Okro	133.41	34.6	12.5	1	15
Dry	149	21	Orange	19.133	12	4.7	2	5
Dry	147	14	Avocado	14.576	19	8.9	2	8
Dry	147	1	Bese	35.726	34.1	8.1	2	30
Dry	147	5	Edinam	70.548	63.2	17.8	1	40
Dry	147	7	Edinam	17.378	43.5	21.7	1	25
Dry	147	15	Edinam	33.032	46.8	15.7	1	35
Dry	147	2	wama	11.827	14.5	10.7	1	4
Dry	147	12	Nyamedua	88.921	24.8	7.9	1	6
Dry	147	18	Nyankyerene	67.302	44.1	15.4	1	35
Dry	147	8	Odoma	190.61	104.5	39.7	1	60
Dry	147	19	Ofram	24.436	25.6	16.2	1	6
Dry	147	10	Okro	31.284	11.4	9.8	1	4
Dry	147	11	Okro	6.8053	8	8	1	1
Dry	147	13	Okro	44.196	24.8	16.1	1	14
Dry	147	9	Orange	15.07	16.9	8.5	2	10
Dry	147	6	Shedua	70.252	70.2	26.2	1	60
Dry	147	17	wama	27.203	51	14	1	35
Dry	147	16	Wawa	33.971	19	12.8	1	5
Dry	147	3	York	25.937	23.4	12.3	1	5
Dry	147	4	York	25.272	32	15.2	1	7
Dry	148	2	Avocado	40.264	32.5	16.1	2	8
Dry	148	6	Avocado	5.0134	27.4	10.3	2	10
Dry	148	5	Candoli	7.5389	56.5	13.8	1	40
Dry	148	10	Mango	1.6875	17.8	6.3	1	6
Dry	148	17	Nyankyerene	43.199	38.1	16.1	1	25
Dry	148	11	Nyankyerene	4.2624	30.7	12.6	1	10
Dry	148	9	Ofram	111.35	67	20.9	1	18
Dry	148	12	Ofram	25.476	34.4	14.1	1	5
Dry	148	13	Ofram	29.548	24.4	9.9	1	5
Dry	148	15	Ofram	6.1523	12.2	8.8	1	2
Dry	148	16	Ofram	4.2718	12.3	6.9	1	2
Dry	148	14	Okro	34.33	25.3	13.7	1	10
Dry	148	4	Orange	3.6198	17.7	8.2	2	10
Dry	148	1	wama	29.265	84	25.8	1	30
Dry	148	3	Wawa	5.5548	34.2	19	1	10
Dry	148	7	Wawa	10.429	63.4	18.9	1	15
Dry	148	8	Wawa	64.657	59.3	24.4	1	25
Dry	146	28	Akonkodie	2.098	24	7.9	1	4
Dry	146	30	Akye	15.636	24.6	10.5	1	8
Dry	146	8	Avocado	54.123	41	13.5	2	35
Dry	146	10	Avocado	39.791	37.3	19	2	40
Dry	146	14	Avocado	41.736	27.3	13.7	2	30
Dry	146	18	Avocado	42.744	29.2	14.4	2	15
Dry	146	20	Avocado	55.916	27.4	7.1	2	15
Dry	146	21	Avocado	21.918	40.2	12.4	2	16
Dry	146	22	Avocado	1.69	28.5	10.4	2	15
Dry	146	2	Awiemfosamina	5.4697	14.4	9.4	1	4
Dry	146	11	Awiemfosamina	56.952	30.7	16.1	1	25
Dry	146	1	Bese	13.038	62.33	12.1	2	30
Dry	146	27	Esa	11.953	20.8	13.5	1	10
Dry	146	24	Funtum	10.356	18	12.4	1	10
Dry	146	5	Kakapenpen	17.563	21	11	1	0
Dry	146	6	Konkroma	54.75	51.8	13.3	1	35
Dry	146	19	Konkroma	5.2146	28.3	15.9	1	12
Dry	146	13	Kumnini	65.6	70.4	29.4	1	50
Dry	146	3	Mpawuo	2.2344	12.1	11.1	1	0
Dry	146	4	Ofram	12.322	24.2	14	1	10
Dry	146	12	Ofram	14.116	20.5	12.2	1	4
Dry	146	23	Ofram	7.7578	26.7	11.8	1	8
Dry	146	26	Ofram	5.572	25.5	14.9	1	10
Dry	146	29	Ofram	25.685	37.4	13.1	1	15
Dry	146	7	Orange	11.6	26.1	10.1	2	35
Dry	146	31	Orange	33.414	31.8	7.9	2	20
Dry	146	32	Orange	11.098	25.3	9.8	2	20
Dry	146	25	Papea	21.773	22	17.5	1	12
Dry	146	15	Shedua	26.81	50.1	23.3	1	45
Dry	146	9	Voacanga	12.165	18.3	11.8	1	5
Dry	146	16	Voacanga	6.9126	15.4	13.2	1	6
Dry	146	17	Voacanga	42.497	33	9.2	1	15
Dry	145	1	Avocado	78.181	25.9	8.8	2	10
Dry	145	4	Avocado	2.541	9.6	6.6	2	4
Dry	145	5	Avocado	3.3687	7	7.2	2	3
Dry	145	2	Otie	101.02	70	10.9	1	20
Dry	145	3	Owoyono	3.6386	11.3	6.2	1	5
Dry	144	23	Akyebre	1.4611	8.8	9	1	10
Dry	144	3	Bontodie	42.92	37.2	12.7	1	25
Dry	144	25	Emire	182.99	57.7	23.7	1	40
Dry	144	24	Fetefre	0.5373	12.8	13.5	1	3
Dry	144	4	Funtum	9.2958	16.1	10.9	1	8
Dry	144	16	Funtum	0.0837	8.5	6.3	1	4
Dry	144	18	Funtum	1.6	9.6	7.3	1	5
Dry	144	19	Funtum	2.5272	9.7	7	1	6
Dry	144	21	Katawani	29.314	64	16.6	1	40
Dry	144	13	Konkroma	2.4322	24	12.8	1	8
Dry	144	27	Konkroma	2.3813	37.2	15.3	1	12
Dry	144	14	Kyenkyen	12.347	27	13.8	1	15
Dry	144	32	Kyenkyen	25.324	29	10.7	1	9
Dry	144	2	Nyamedua	16.737	32.8	6.4	1	10
Dry	144	22	Nyankyerene	9.5423	39.4	14.7	1	40
Dry	144	8	Odum	9.4151	25.9	13.5	1	25
Dry	144	17	Ofram	4.0949	13.6	7.2	1	4
Dry	144	28	Ofram	11.355	43.8	15	1	10
Dry	144	6	Okro	37	28.4	11.6	1	12
Dry	144	7	Okro	37.083	21.7	9.6	1	10
Dry	144	29	Okro	35.613	44.8	13.3	1	18
Dry	144	30	Okro	20.8537	28.7	11.5	1	10
Dry	144	31	Okro	20.86	23	9.7	1	10
Dry	144	5	Orange	0.2326	9.6	6.2	2	5
Dry	144	12	Pampena	24.848	21.8	8	1	8
Dry	144	15	Pampena	9.0333	18.8	7.2	1	8
Dry	144	9	Sese	5.44	33.2	9.8	1	18
Dry	144	11	Sese	0.5677	15.6	8.4	1	6
Dry	144	1	Sesia	40.12	31.6	8.9	1	15
Dry	144	20	Sesia	2.3167	13.8	8	1	8
Dry	144	10	wama	9.3839	47.3	16.9	1	25
Dry	144	26	wama	61.63	128	18.4	1	40
Dry	128	7	Avocado	0.8211	9.5	6.3	2	3
Dry	128	9	Avocado	3.133	21.4	8.1	2	14
Dry	128	18	Avocado	1.718	18.8	9.3	2	13
Dry	128	22	Avocado	4.025	18.5	10.3	2	14
Dry	128	25	Avocado	20.203	21.9	9.3	2	17
Dry	128	26	Avocado	1.402	11	7.5	2	8
Dry	128	3	Awiemfosamina	19.3	39.9	17.8	1	24
Dry	128	13	Awiemfosamina	36.975	26.4	11	1	26
Dry	128	4	Esa kokoo	16.047	36.4	13.8	1	36
Dry	128	23	Gliricidia	17.045	12.5	8.6	2	10
Dry	128	24	Gliricidia	10.585	11.5	10.4	2	9
Dry	128	28	Gliricidia	8.582	14.1	11.7	2	11
Dry	128	29	Gliricidia	9.623	12	9.2	2	10
Dry	128	1	Kyenkyen	29.221	45	17.8	1	21
Dry	128	2	Kyenkyen	31.561	40.2	15.1	1	20
Dry	128	5	Kyenkyen	11.133	36.4	16.5	1	22
Dry	128	6	Kyenkyen	13.166	36.4	16.6	1	22
Dry	128	11	Kyenkyen	25.194	36.8	16.6	1	22
Dry	128	12	Kyenkyen	8.943	36.9	13.3	1	21
Dry	128	16	Kyenkyen	36.58	24.6	10.1	1	11
Dry	128	17	Kyenkyen	4.969	27.7	11.7	1	14
Dry	128	19	Kyenkyen	36.375	29.5	15.7	1	16
Dry	128	21	Kyenkyen	22.877	26.7	10.7	1	14
Dry	128	15	Odum	2.979	10	4.2	1	7
Dry	128	27	Sese	9.834	28.5	12.7	1	18
Dry	128	14	Wataapuo	45.441	44.2	17.4	1	34
Dry	128	20	Wawa	41.051	60.2	27.7	1	32
Dry	128	8	Yaya	2.877	24.5	14.9	1	18
Dry	128	10	York	24.905	19	11.9	1	4
Dry	125	1	Avocado	10.289	18.1	6.4	2	6
Dry	125	6	Dubrafour	1.186	6.2	4	1	6
Dry	125	12	Esa fufuo	7.622	12	8.9	1	12
Dry	125	3	Funtum	0.867	10.5	8.7	1	12
Dry	125	8	Kakapenpen	5.514	16.2	5.5	1	15
Dry	125	9	Konkroma	11.623	26.2	10.1	1	14
Dry	125	7	Nyankyerene	0.676	7.8	6	1	6
Dry	125	2	Orange	19.741	31.8	10.8	2	20
Dry	125	4	Sese	0.851	10.4	8.2	1	8
Dry	125	5	Sese	3.656	12.5	9.2	1	12
Dry	125	10	wonton	33.245	25	11	1	20
Dry	125	11	Yaya	0.68	8.2	5.5	1	8
Dry	124	19	Akasaa	19.54	57.3	9.7	1	35
Dry	124	23	Akonkodie	26.962	39.7	15.6	1	30
Dry	124	10	Akumabaa	15.974	51.7	15.6	1	40
Dry	124	68	Akye	14.195	17.4	12.8	1	12
Dry	124	5	Akyebre	6.649	15.3	7.8	1	12
Dry	124	8	Akyebre	26.801	24.2	9.3	1	28
Dry	124	74	Akyebre	5.171	19	9.9	1	20
Dry	124	77	Akyebre	30.193	31.8	11.3	1	30
Dry	124	80	Akyebre	5.109	14	7.2	1	16
Dry	124	110	Akyebre	13.379	26.9	12	1	20
Dry	124	3	Avocado	9.19	12.5	7.6	2	5
Dry	124	40	Avocado	16.463	22.6	11.4	2	12
Dry	124	41	Avocado	2.456	13.5	12.5	2	5
Dry	124	45	Avocado	1.253	11.9	8.3	2	4
Dry	124	101	Avocado	14.624	21.3	13.2	1	15
Dry	124	66	Awiemfosamina	12.748	18	6.2	1	10
Dry	124	106	Awiemfosamina	17.279	26.4	15.1	1	28
Dry	124	72	Awiemfosamina	48.926	31.6	11.7	1	25
Dry	124	112	Bese	2.187	27	9.2	1	25
Dry	124	18	Bonsamdua	1.365	8.7	6.2	1	8
Dry	124	95	Bonsamdua	70.9	28	15.5	1	25
Dry	124	12	Bontodie	5.425	46.5	19.2	1	30
Dry	124	62	Dahoma nini	23.85	36.1	24.4	1	40
Dry	124	103	Dubin fufuo	65.519	56.9	25.1	1	45
Dry	124	4	Dubrafour	4.665	14	6	1	10
Dry	124	16	Dubrafour	4.544	25.4	8.5	1	15
Dry	124	34	Dubrafour	18.852	14	9.7	1	15
Dry	124	55	Dubrafour	11.139	16.8	8.4	1	12
Dry	124	13	Esa fufuo	3.504	44.4	30.1	1	40
Dry	124	14	Esa fufuo	0.862	22	22	1	20
Dry	124	59	Esa fufuo	5.256	34.6	12.4	1	20
Dry	124	15	Fotie	24.435	38.2	22.8	1	35
Dry	124	48	Foto	37.675	37	14.4	1	12
Dry	124	50	Foto	2.315	18.5	9.6	1	8
Dry	124	52	Foto	2.348	17	12	1	4
Dry	124	65	Foto	61.211	64.7	16.4	1	20
Dry	124	89	Funtum	16.386	29.5	17.1	1	25
Dry	124	38	Komkroma	3.242	36.8	15.2	1	30
Dry	124	7	Konkroma	10.201	22	12.3	1	15
Dry	124	17	Konkroma	2.346	15.5	7.5	1	12
Dry	124	28	Konkroma	26.867	58.1	19.2	1	30
Dry	124	31	Konkroma	3.522	29.8	17.2	1	15
Dry	124	57	Konkroma	14.187	17.7	9	1	12
Dry	124	84	Konkroma	6.689	30.8	17.9	1	18
Dry	124	85	Konkroma	3.668	29	13.8	1	18
Dry	124	88	Konkroma	3.828	43.2	20.4	1	28
Dry	124	61	Kumnini	8.315	60.2	33.5	1	45
Dry	124	92	Kumnini	0.562	26.5	18	1	15
Dry	124	32	Kyenkyen	58.257	116.7	32.2	1	40
Dry	124	35	Kyenkyen	4.355	41.5	18.1	1	18
Dry	124	37	Kyenkyen	2.306	21.2	12.5	1	12
Dry	124	39	Kyenkyen	7.7306	31.2	16	1	15
Dry	124	43	Kyenkyen	3.271	19	9.1	1	10
Dry	124	46	Kyenkyen	0.184	12.4	9.7	1	6
Dry	124	49	Kyenkyen	35.41	48.3	20	1	28
Dry	124	53	Kyenkyen	38.599	63.2	16.4	1	30
Dry	124	67	Kyenkyen	6.452	19.1	10.2	1	10
Dry	124	70	Kyenkyen	31.79	56.8	14.8	1	30
Dry	124	81	Kyenkyen	34.206	37	20.5	1	20
Dry	124	82	Kyenkyen	3.264	23.1	10.4	1	12
Dry	124	75	Kyenkyen	31.272	54.1	19.5	1	35
Dry	124	21	Nyamedua	21.196	41.5	15.6	1	30
Dry	124	24	Nyamedua	62.119	42.8	16.3	1	30
Dry	124	33	Nyamedua	83.456	67.8	20	1	40
Dry	124	9	Nyankyerene	20.9	56.3	17.1	1	35
Dry	124	29	Nyankyerene	26.775	26.9	17.5	1	30
Dry	124	97	Nyankyerene	38.948	34.4	15.7	1	30
Dry	124	47	Odoma	55.033	42.5	14.9	1	35
Dry	124	96	Odoma	75.635	57.4	21.9	1	35
Dry	124	109	Odoma	52.963	41.1	17	1	25
Dry	124	58	Odum	7.522	31.9	15.6	1	38
Dry	124	2	Ofram	24.694	57.3	24.9	1	30
Dry	124	25	Ofram	64.962	42	16.5	1	25
Dry	124	26	Okro	98.236	32.4	13.7	1	25
Dry	124	30	Okro	16.527	14.2	8.5	1	10
Dry	124	91	Okro	103.368	54.7	17.5	1	80
Dry	124	102	Okro	42.783	24.5	11.8	1	25
Dry	124	105	Okro	89.609	35	14.3	1	25
Dry	124	98	Orange	12.215	26.5	11.4	1	20
Dry	124	99	Orange	6.215	23.5	11.5	1	20
Dry	124	107	Orange	27.365	30.8	11	2	20
Dry	124	108	Orange	6.326	12	8.6	2	18
Dry	124	6	Otie	121.03	84.4	17.1	1	50
Dry	124	86	Otie	153.37	52.7	15.1	1	35
Dry	124	87	Otie	78.558	50.9	20	1	40
Dry	124	90	Otie	91.54	54	12.8	1	28
Dry	124	56	Pampena	102.534	33.9	11.7	1	30
Dry	124	42	Sese	10.81	23.2	15.4	1	15
Dry	124	51	Sese	3.083	23	12.7	1	15
Dry	124	64	Sese	7.127	22.1	13.4	1	12
Dry	124	78	Sese	3.314	19.4	16.1	1	20
Dry	124	79	Sese	3.271	22.2	15.4	1	20
Dry	124	83	Sese	5.382	22.4	16.6	1	15
Dry	124	93	Sese	30.322	33.3	15.8	1	28
Dry	124	94	Sese	2.59	13	6.8	1	7
Dry	124	71	Shedua	28.326	51.2	23.5	1	45
Dry	124	1	Tanuro nini	10.799	49	23.2	1	35
Dry	124	76	Tanuro nini	14.631	26.5	14.5	1	28
Dry	124	44	Vocanga	4.281	25	7.5	1	15
Dry	124	20	wama	23.244	56.8	17.9	1	25
Dry	124	60	wama	2.322	112	23.4	1	60
Dry	124	69	wama	10.233	35	14	1	12
Dry	124	100	wama	12.543	111.7	24.8	1	80
Dry	124	11	Wawa	2.364	51.2	23.4	1	28
Dry	124	22	Wawa	19.162	58.9	26.7	1	40
Dry	124	27	wonton	43.119	38.5	17.1	1	40
Dry	124	36	Yaya	10.206	29	14.7	1	20
Dry	124	54	Yaya	6.267	19.5	13.1	1	14
Dry	124	73	Yaya	19.482	37.7	18.4	1	25
Dry	124	104	Yaya	5.501	17	11.9	1	12
Dry	124	111	Yaya	13.583	24.2	15.9	1	20
Dry	124	63	York	24.22	17.9	4	1	4
Dry	115	11	Asanfena	18.492	38.1	16.2	1	20
Dry	115	22	Bese	9.508	14	8.6	2	10
Dry	115	18	Edinam	10.322	27.2	15.2	1	15
Dry	115	1	Foto	15.724	52.5	25.1	1	20
Dry	115	4	Foto	6.898	20	9.4	1	6
Dry	115	19	Kosoa	12.553	30.5	12.7	1	20
Dry	115	20	Kosoa	10.698	25.5	11	1	20
Dry	115	16	Kumnini	72.107	57.8	24.9	1	50
Dry	115	10	Kyenkyen	10.735	38.2	15.2	1	18
Dry	115	6	Nyankyerene	3.294	14.4	12.7	1	10
Dry	115	5	Nyankyerene	2.585	15.7	11	1	10
Dry	115	12	Odum	4.211	13.2	7.1	1	5
Dry	115	15	Ofram	22.941	51.8	25.7	1	25
Dry	115	21	Onyina	232.55	148	50	1	120
Dry	115	2	Papadiewuo	7.134	10.8	6.4	1	4
Dry	115	3	Papadiewuo	7.434	10.5	6	1	4
Dry	115	13	Sese	19.115	33	15	1	20
Dry	115	14	Sesemasa	7.303	21.3	13.5	1	20
Dry	115	17	wama	32.359	53.5	23.6	1	45
Dry	115	7	Wawa	9.322	23.2	15.5	1	12
Dry	115	8	Wawa	19.932	23.3	16.4	1	15
Dry	115	9	Wawa	1.243	14.7	12.1	1	10
Wet	54	2	Asia	46.722	68.5	38.8	1	45
Wet	54	4	Avocado	8.654	17.5	11.5	2	7
Wet	54	5	Avocado	2.895	9	8.2	2	3
Wet	54	1	Emire	19.542	22.9	11.1	1	8
Wet	54	3	Odum	138.634	123.4	35.4	1	80
Wet	57	2	Avocado	8.134	32.4	13.6	2	9
Wet	57	19	Avocado	61.072	35.7	14.8	2	9
Wet	57	17	Foto	26.341	52.4	20.5	1	15
Wet	57	26	Kakapenpen	8.745	18.4	5.4	1	9
Wet	57	7	Konkroma	28.477	41.2	22.9	1	15
Wet	57	8	Konkroma	25.344	38.2	26.4	1	15
Wet	57	10	Konkroma	47.643	54	20.2	1	15
Wet	57	13	Konkroma	46.881	69	21.9	1	15
Wet	57	22	Konkroma	43.988	60	21.6	1	15
Wet	57	25	Militia	15.682	22	9.5	1	20
Wet	57	14	Nkesekese	4.513	22.3	12.6	1	15
Wet	57	15	Nkesekese	4.132	34.8	15.3	1	15
Wet	57	21	Nyankyerene	10.321	19.7	12.3	1	9
Wet	57	6	Odoma	33.119	63	19.2	1	25
Wet	57	3	Odum	13.552	44.9	16.8	1	9
Wet	57	4	Odum	8.974	31	13.5	1	9
Wet	57	23	Odum	5.117	32	13.9	1	9
Wet	57	5	Ofram	36.22	31.5	14.6	1	9
Wet	57	24	Ofram	47.959	51	24.8	1	15
Wet	57	11	Onyina	72.141	94	19.8	1	15
Wet	57	12	Onyina	68.951	94.3	21.5	1	15
Wet	57	16	Onyina	199.855	120.1	22.5	1	15
Wet	57	18	Onyina	145.985	105	26.6	1	20
Wet	57	20	Orange	20.652	16.2	9.8	2	9
Wet	57	1	Prekese	98.648	33	14.1	1	9
Wet	57	9	Sesemasa	4.562	38.5	18.6	1	15
Wet	51	6	Akyebre	22.087	27.8	11.1	1	10
Wet	51	1	Avocado	44.899	31.8	10.6	2	10
Wet	51	7	Avocado	16.075	24.5	11.6	2	10
Wet	51	12	Cedrella	12.666	25.5	13.1	2	10
Wet	51	5	Deeball	4.985	11.6	12.4	2	8
Wet	51	13	Dwedweedwe	56.319	30	12.8	1	15
Wet	51	2	Gliricidia	36.091	23.5	10.1	2	8
Wet	51	4	Gliricidia	3.055	9.9	6.7	2	5
Wet	51	11	Gliricidia	14.655	12.7	11.6	2	6
Wet	51	3	Konkroma	40.361	43.4	12.6	1	15
Wet	51	8	Kumnini	24.122	25	12.4	1	8
Wet	51	10	Odum	25.413	29.3	13.1	1	10
Wet	51	9	Ofram	46.574	35.7	13.7	1	10
Wet	58	4	Asia	13.75	33.5	16.3	1	20
Wet	58	16	Ataa	36.105	34.2	16.7	1	15
Wet	58	10	Avocado	12.649	36.2	6.1	2	10
Wet	58	13	Avocado	6.466	32.4	6.3	2	10
Wet	58	11	Bese	5.012	27.3	6.2	1	6
Wet	58	3	Dwedweedwe	25.641	34.8	12.6	1	20
Wet	58	15	Esa fufuo	28.115	72.5	16.4	1	40
Wet	58	5	Konkroma	6.422	33.3	15.4	1	8
Wet	58	6	Konkroma	8.996	36.8	15.5	1	8
Wet	58	9	Konkroma	5.987	51.9	23.8	1	15
Wet	58	17	Kyenkyen	40.324	79.8	16.7	1	20
Wet	58	1	Nyankyerene	36.541	41.6	13.6	1	15
Wet	58	8	Okine	8.166	28.4	17.6	1	10
Wet	58	7	Okro	15.488	22.6	12.4	1	8
Wet	58	12	Orange	4.099	16	12.6	2	10
Wet	58	2	wama	19.364	53.6	14.1	1	15
Wet	58	14	Yaya	5.337	38.8	22.1	1	10
Wet	55	1	Bonsamdua	28.074	57.5	12.3	1	25
Wet	55	2	Nyankyerene	2.755	46.2	14.6	1	20
Wet	60	1	Avocado	23.744	21.1	12.1	2	8
Wet	60	2	Avocado	38.266	27.6	11.9	2	10
Wet	60	4	Avocado	28.423	25.7	12.6	2	10
Wet	60	13	Esa fufuo	3.114	11.2	6.8	1	4
Wet	60	14	Esa fufuo	3.146	11.4	7.2	1	4
Wet	60	15	Fotie	26.987	46	23.4	1	15
Wet	60	7	Gliricidia	25.643	24.5	12.1	2	12
Wet	60	8	Gliricidia	18.213	27.6	10.4	2	12
Wet	60	9	Gliricidia	35.455	27.8	9.8	2	12
Wet	60	5	Kakapenpen	4.356	16	6.2	1	8
Wet	60	3	Kakapenpen	12.005	16.3	6.9	1	8
Wet	60	11	Onyina	39.128	56	12.5	1	8
Wet	60	6	wama	11.312	28.1	10.3	1	8
Wet	60	12	wama	47.355	36.8	12.4	1	12
Wet	60	10	Wawa	16.741	21.6	15	1	8
Wet	60	16	Wawabema	14.654	33	22.1	1	15
Wet	53	1	Akonkodie	6.143	17.4	7.9	1	3
Wet	53	10	Awiemfosamina	45.744	35	11.6	1	20
Wet	53	9	Bontodie	6.185	30.2	14	1	10
Wet	53	2	Emire	78.779	50.6	18.7	1	20
Wet	53	7	Fetefre	3.511	17	12.9	1	8
Wet	53	4	Foto	4.966	13	6.3	1	3
Wet	53	14	Kakapenpen	36.952	20.5	11.3	1	10
Wet	53	11	Kwakuo aduaba	9.072	25.6	12	1	10
Wet	53	15	Odum	2.854	12.4	9.1	1	5
Wet	53	3	Odwuma	50.114	36.8	15.1	1	10
Wet	53	5	Odwuma	6.342	19.4	14.2	1	8
Wet	53	6	Odwuma	7.054	20	13.8	1	8
Wet	53	8	Odwuma	16.882	34.4	13.7	1	10
Wet	53	13	Odwuma	15.652	28.1	10.5	1	8
[truncated: 3,040 more rows]
